# Supplementary material for: SCALE: modeling allele-specific gene expression by single-cell RNA sequencing
Source: Genome Biol. 2017 Apr 26;18:74. doi: 10.1186/s13059-017-1200-8 (PMC5407026; doi:10.1186/s13059-017-1200-8)
Supplement: Supplementary file 2 — Spike-in input for mouse blastocyst dataset. (XLSX 11 kb) [file 13059_2017_1200_MOESM2_ESM.xlsx]

## Sheet: spikein_input_blastocyst
spikein	spikein_mol	spikein_length	GSM1112664	GSM1112665	GSM1112666	GSM1112667	GSM1112668	GSM1112669	GSM1112671	GSM1112672	GSM1112673	GSM1112674	GSM1112675	GSM1112676	GSM1112678	GSM1112680	GSM1112681	GSM1112682	GSM1112683	GSM1112684	GSM1112685	GSM1112686	GSM1112688	GSM1112689	GSM1112690	GSM1112691	GSM1112692	GSM1112693
RNA_SPIKE_1	12165.7	755	462995	180148	1897542	1312785	519767	160155	1143032	1338984	709565	195304	354906	86180	4827632	510348	233139	338308	1724688	991369	910373	1426336	993725	604863	1065368	1570467	455007	355759
RNA_SPIKE_2	12165.7	755	336378	112809	1324062	886491	350711	108287	706475	917068	484445	131490	258035	63588	3002104	318358	150564	242129	1190982	611730	543269	926723	491274	331024	801981	937931	287673	221886
RNA_SPIKE_3	912.424	1003	18706	6062	88117	43750	16031	6850	47335	51303	26760	9444	19238	3555	166082	21173	9550	15475	52917	45899	33161	48333	25400	23323	43790	49936	18526	12842
RNA_SPIKE_4	912.424	1000	13689	6733	85575	40511	20603	6656	45915	49297	29902	5906	14051	3365	232521	18702	8879	16718	69697	45070	30681	52185	38477	17693	45293	54091	18884	14440
RNA_SPIKE_5A	88.2422	1034	858	662	6930	3009	1140	366	2782	2827	3418	872	554	372	9655	1066	550	1023	6135	2840	3140	3440	3132	869	3104	7039	1963	735
RNA_SPIKE_6	72.9939	1254	4701	506	8824	12929	1751	692	5694	10393	4043	634	1397	297	32747	3594	1241	1649	12677	5048	2566	6627	2065	1334	3207	9449	2177	1921
RNA_SPIKE_7	6.18593	1449	2	0	0	36	0	32	1124	2930	205	0	378	32	216	0	620	219	5	1450	31	4	0	103	6	0	0	0
RNA_SPIKE_8	4.56212	2003	634	0	1270	0	0	142	839	0	0	4	535	114	0	1	0	4	0	0	136	1274	0	0	4	0	42	62
