# Supplementary material for: SCALE: modeling allele-specific gene expression by single-cell RNA sequencing
Source: Genome Biol. 2017 Apr 26;18:74. doi: 10.1186/s13059-017-1200-8 (PMC5407026; doi:10.1186/s13059-017-1200-8)
Supplement: Supplementary file 3 — SCALE output for mouse blastocyst dataset. (XLSX 2118 kb) [file 13059_2017_1200_MOESM3_ESM.xlsx]

## Sheet: allelic_kinetics_blastocyst
genename	gene.category	konA	konB	pval.kon	sizeA	sizeB	pval.size	A_cell	B_cell	AB_cell	Off_cell	A.prop	B.prop	pval.ind	non.ind.type
Hvcn1	Biallelic.bursty	0.078	0.09	0.648	286.453	311.227	0.831	15	19	13	74	0.231	0.264	0.00624	C
Gbp7	Silent	-	-	-	-	-	-	0	0	0	122	0	0	-	-
Arrdc1	Biallelic.bursty	0.098	0.076	0.448	206.491	178.285	0.757	18	14	10	80	0.23	0.197	0.015	C
Ercc5	Biallelic.bursty	0.111	0.024	0.0354	365.626	911.316	0.243	30	9	13	68	0.358	0.183	0.01181	C
Mrpl15	Biallelic.bursty	1.334	1.649	0.502	157.89	142.323	0.814	5	11	100	4	0.875	0.925	0.00259	C
Dclk1	Silent	-	-	-	-	-	-	0	0	0	122	0	0	-	-
Tssc4	Biallelic.bursty	0.105	0.062	0.236	232.163	280.22	0.605	22	17	9	74	0.254	0.213	0.22418	C
Gm101	Silent	-	-	-	-	-	-	0	0	0	122	0	0	-	-
Pum2	Biallelic.bursty	0.103	0.085	0.706	37.116	34.727	0.914	12	11	6	91	0.15	0.142	0.01143	C
Erv3	Silent	-	-	-	-	-	-	0	0	0	122	0	0	-	-
Gm10922	Silent	-	-	-	-	-	-	0	0	0	122	0	0	-	-
Gm14347	Silent	-	-	-	-	-	-	0	0	0	122	0	0	-	-
Dpys	Biallelic.nonbursty	-	-	-	-	-	-	0	4	2	116	0.016	0.049	-	-
Gabra4	Silent	-	-	-	-	-	-	0	0	0	122	0	0	-	-
Serpina3g	Silent	-	-	-	-	-	-	0	0	0	122	0	0	-	-
Gabra1	Silent	-	-	-	-	-	-	0	0	0	122	0	0	-	-
Mapk9	Biallelic.bursty	0.158	0.171	0.781	143.376	85.04	0.194	26	17	15	59	0.35	0.274	0.09977	C
St7	Silent	-	-	-	-	-	-	0	0	0	122	0	0	-	-
Gga1	Biallelic.bursty	0.411	0.29	0.215	175.265	184.283	0.915	20	18	48	30	0.586	0.569	0.00039	C
AW549877	Biallelic.bursty	0.214	0.19	0.673	292.598	357.132	0.59	25	24	27	42	0.441	0.432	0.09029	C
Stac2	Biallelic.bursty	0.076	0.103	0.38	63.331	92.399	0.522	14	17	3	85	0.143	0.168	0.92025	C
2610203C22Rik	Silent	-	-	-	-	-	-	0	0	0	122	0	0	-	-
Rab3d	Biallelic.nonbursty	-	-	-	-	-	-	12	4	2	104	0.115	0.049	-	-
Tas1r2	Silent	-	-	-	-	-	-	0	0	0	122	0	0	-	-
Tekt4	Silent	-	-	-	-	-	-	0	0	0	122	0	0	-	-
Slc39a5	Silent	-	-	-	-	-	-	0	0	0	122	0	0	-	-
Phf7	Biallelic.bursty	0.068	0.01	0.00612	77.268	252.249	0.0681	18	8	1	95	0.156	0.074	0.70127	R
6030422M02Rik	Biallelic.nonbursty	-	-	-	-	-	-	4	7	0	111	0.033	0.057	-	-
Snhg6	Biallelic.bursty	-0.046	2.232	0	-140.377	6.032	0.00982	0	51	28	39	0.237	0.669	2e-05	C
Snord87	Silent	-	-	-	-	-	-	0	0	0	122	0	0	-	-
Nek2	Biallelic.bursty	0.22	0.216	0.933	160.4	376.084	0.0192	16	36	28	40	0.367	0.533	0.08519	C
Sult1b1	Silent	-	-	-	-	-	-	0	0	0	122	0	0	-	-
Nfatc3	Silent	-	-	-	-	-	-	0	0	0	122	0	0	-	-
Dlc1	Biallelic.bursty	0.005	0.01	0.194	233.823	217.603	0.748	6	10	1	105	0.057	0.09	0.61578	C
Arfgef1	Biallelic.bursty	0.534	0.57	0.765	89.269	151.203	0.181	13	28	56	20	0.59	0.718	0.00695	C
2700078E11Rik	Biallelic.bursty	0.31	0.389	0.456	455.31	288.86	0.0889	17	17	62	16	0.705	0.705	0.00432	C
4930528F23Rik	Silent	-	-	-	-	-	-	0	0	0	122	0	0	-	-
4930544O15Rik	Silent	-	-	-	-	-	-	0	0	0	122	0	0	-	-
Cygb	Silent	-	-	-	-	-	-	0	0	0	122	0	0	-	-
Ythdf2	Biallelic.bursty	0.341	0.322	0.834	53.291	66.573	0.587	27	23	32	29	0.532	0.495	0.29271	C
Coro7	Biallelic.bursty	0.168	0.142	0.581	244.417	262.219	0.832	23	15	26	54	0.415	0.347	0.00043	C
Tmem51	Biallelic.nonbursty	-	-	-	-	-	-	2	8	1	111	0.025	0.074	-	-
Tapbpl	Biallelic.nonbursty	-	-	-	-	-	-	1	3	0	118	0.008	0.025	-	-
Ankrd7	Silent	-	-	-	-	-	-	0	0	0	122	0	0	-	-
4930555I21Rik	Silent	-	-	-	-	-	-	0	0	0	122	0	0	-	-
Ube4a	Biallelic.bursty	0.213	0.427	0.0165	255.711	168.177	0.202	17	26	41	32	0.5	0.578	0.00481	C
Tmem180	Biallelic.bursty	0.248	0.365	0.182	42.231	50.99	0.699	10	28	30	50	0.339	0.492	6e-05	C
Zcchc4	Biallelic.bursty	0.045	0.059	0.567	175.451	113.608	0.365	14	16	1	91	0.123	0.139	0.38546	R
Rasd2	MonoB	-	0.008	-	-	494.84	-	0	7	0	115	0	0.057	-	-
Vsig1	Silent	-	-	-	-	-	-	0	0	0	122	0	0	-	-
Clip4	Silent	-	-	-	-	-	-	0	0	0	122	0	0	-	-
Usp54	Biallelic.bursty	0.154	0.155	0.977	140.865	111.719	0.659	26	21	11	62	0.308	0.267	0.61239	C
Spata2L	MonoB	-	0.012	-	-	207.502	-	0	4	0	118	0	0.033	-	-
Hhipl2	Silent	-	-	-	-	-	-	0	0	0	122	0	0	-	-
Rictor	Biallelic.bursty	0.134	0.205	0.156	203.278	176.62	0.718	21	30	18	49	0.331	0.407	0.39486	C
Mios	Biallelic.bursty	0.152	0.111	0.262	366.633	353.578	0.911	26	16	23	54	0.412	0.328	0.00588	C
Gm5523	Silent	-	-	-	-	-	-	0	0	0	122	0	0	-	-
Plin1	Silent	-	-	-	-	-	-	0	0	0	122	0	0	-	-
Jakmip2	Silent	-	-	-	-	-	-	0	0	0	122	0	0	-	-
Pus10	Biallelic.bursty	0.342	0.207	0.0587	194.609	289.767	0.233	32	16	39	33	0.592	0.458	0.01607	C
Tnrc6a	Biallelic.bursty	0.253	0.163	0.126	61.44	55.281	0.8	31	11	21	55	0.441	0.271	0.00401	C
Npr1	Biallelic.bursty	0.439	0.451	0.912	172.707	146.766	0.563	19	12	57	24	0.679	0.616	2e-05	C
Serpine2	Biallelic.bursty	0.247	0.262	0.817	262.318	516.729	0.068	20	30	34	34	0.458	0.542	0.08054	C
Gamt	Silent	-	-	-	-	-	-	0	0	0	122	0	0	-	-
Serpina3m	Biallelic.nonbursty	-	-	-	-	-	-	3	10	2	107	0.041	0.098	-	-
Gabrg1	Silent	-	-	-	-	-	-	0	0	0	122	0	0	-	-
Ahsg	Biallelic.nonbursty	-	-	-	-	-	-	5	3	0	113	0.041	0.025	-	-
Ahr	Biallelic.nonbursty	-	-	-	-	-	-	2	1	0	119	0.016	0.008	-	-
Gla	MonoA	0.066	-0.002	-	43.172	-45.137	-	13	0	0	109	0.107	0	-	-
Adrb3	Biallelic.nonbursty	-	-	-	-	-	-	2	9	1	110	0.025	0.082	-	-
Adra1a	Silent	-	-	-	-	-	-	0	0	0	122	0	0	-	-
Adra1d	Silent	-	-	-	-	-	-	0	0	0	122	0	0	-	-
Cfd	Silent	-	-	-	-	-	-	0	0	0	122	0	0	-	-
Add2	Biallelic.nonbursty	-	-	-	-	-	-	1	1	0	120	0.008	0.008	-	-
Herpud1	Silent	-	-	-	-	-	-	0	0	0	122	0	0	-	-
Defb44-ps	Silent	-	-	-	-	-	-	0	0	0	122	0	0	-	-
Defb18	Silent	-	-	-	-	-	-	0	0	0	122	0	0	-	-
Defb41	Silent	-	-	-	-	-	-	0	0	0	122	0	0	-	-
Gm15386	Silent	-	-	-	-	-	-	0	0	0	122	0	0	-	-
Trp53	Biallelic.bursty	0.687	0.851	0.428	278.477	181.369	0.232	10	9	88	12	0.824	0.815	0	C
Trip6	Biallelic.bursty	0.023	0.045	0.217	287.332	148.842	0.225	8	14	2	98	0.082	0.131	0.5006	C
Rpl4	Biallelic.nonbursty	-	-	-	-	-	-	0	0	122	0	1	1	-	-
Slc4a10	Silent	-	-	-	-	-	-	0	0	0	122	0	0	-	-
Oxt	Biallelic.nonbursty	-	-	-	-	-	-	1	1	0	120	0.008	0.008	-	-
Col10a1	Biallelic.nonbursty	-	-	-	-	-	-	8	1	0	113	0.066	0.008	-	-
Tysnd1	Biallelic.bursty	0.188	0.074	0.0949	58.937	104.76	0.193	20	11	15	72	0.297	0.22	0.00039	C
Cd276	Silent	-	-	-	-	-	-	0	0	0	122	0	0	-	-
Kazn	Biallelic.bursty	0.025	0.089	0.0705	152.65	78.319	0.184	10	18	2	92	0.098	0.164	0.97848	C
Gm4956	Silent	-	-	-	-	-	-	0	0	0	122	0	0	-	-
Mlh3	Biallelic.bursty	0.147	0.13	0.723	157.527	289.592	0.22	19	19	18	61	0.316	0.316	0.00707	C
Gtf2e2	Biallelic.bursty	0.475	0.677	0.261	86.147	66.617	0.519	18	26	51	21	0.595	0.664	0.03742	C
Atxn3	Biallelic.bursty	0.322	0.426	0.239	130.399	199.184	0.212	12	32	49	23	0.526	0.698	0.00946	C
Mbtps1	Biallelic.bursty	0.507	0.37	0.211	139.869	187.804	0.375	22	19	52	22	0.643	0.617	0.01144	C
Frem3	Silent	-	-	-	-	-	-	0	0	0	122	0	0	-	-
Cd101	Silent	-	-	-	-	-	-	0	0	0	122	0	0	-	-
Nrg2	Silent	-	-	-	-	-	-	0	0	0	122	0	0	-	-
Psen1	Biallelic.bursty	0.306	0.62	0.0335	563.044	453.654	0.66	10	28	61	11	0.645	0.809	0.07143	C
Des	Silent	-	-	-	-	-	-	0	0	0	122	0	0	-	-
Kcnip2	MonoB	-	0	-	-	-805.915	-	0	2	0	120	0	0.016	-	-
Chd6	Biallelic.bursty	0.118	0.19	0.25	259.308	160.137	0.487	19	20	32	47	0.432	0.441	0.00036	C
4933415F23Rik	Silent	-	-	-	-	-	-	0	0	0	122	0	0	-	-
2610528A11Rik	MonoA	0	-	-	729.023	-	-	2	0	0	120	0.016	0	-	-
Mir30c-2	Silent	-	-	-	-	-	-	0	0	0	122	0	0	-	-
Slc16a5	Biallelic.bursty	0.015	0.029	0.247	471.471	457.664	0.965	9	13	0	100	0.074	0.107	0.28137	R
Defa26	Silent	-	-	-	-	-	-	0	0	0	122	0	0	-	-
Mrpl45	Biallelic.bursty	1.517	1.29	0.621	252.253	342.739	0.5	4	4	110	2	0.95	0.95	0.00109	C
Smap1	Biallelic.bursty	0.178	0.149	0.567	89.808	109.402	0.546	20	19	22	56	0.359	0.35	0.00327	C
Fbxo18	Biallelic.bursty	0.27	0.328	0.543	118.039	133.516	0.732	19	31	32	37	0.429	0.529	0.06351	C
Fbxo8	Biallelic.bursty	0.196	0.163	0.601	122.18	108.21	0.751	24	20	17	60	0.339	0.306	0.06282	C
Pnpla6	Biallelic.bursty	0.437	0.501	0.623	312.236	217.631	0.232	17	18	63	21	0.672	0.681	0.00034	C
Dkkl1	Biallelic.bursty	0.295	0.343	0.536	219.588	378.018	0.125	9	23	49	38	0.487	0.605	0	C
Prdm16	MonoB	-	-0.001	-	-	-731.622	-	0	2	0	120	0	0.016	-	-
Zmym3	Biallelic.nonbursty	-	-	-	-	-	-	51	0	1	70	0.426	0.008	-	-
Ccm2	Biallelic.bursty	0.059	0.08	0.387	269.09	291.683	0.841	14	23	6	78	0.165	0.24	0.4891	C
Ccr6	Silent	-	-	-	-	-	-	0	0	0	122	0	0	-	-
Ube2r2	Biallelic.bursty	0.2	0.375	0.072	73.484	47.155	0.2	12	24	30	51	0.359	0.462	4e-05	C
Rspry1	Biallelic.bursty	0.189	0.058	0.00223	95.553	228.914	0.0508	32	13	9	68	0.336	0.18	0.42313	C
Csprs	Silent	-	-	-	-	-	-	0	0	0	122	0	0	-	-
Rnf41	Biallelic.bursty	0.49	0.449	0.716	131.975	158.678	0.667	26	25	42	27	0.567	0.558	0.13459	C
4931408C20Rik	Silent	-	-	-	-	-	-	0	0	0	122	0	0	-	-
LOC100302688	Silent	-	-	-	-	-	-	0	0	0	122	0	0	-	-
Gm13363	Silent	-	-	-	-	-	-	0	0	0	122	0	0	-	-
4931428L18Rik	Silent	-	-	-	-	-	-	0	0	0	122	0	0	-	-
Mapk14	Biallelic.bursty	0.339	0.37	0.675	231.73	155.033	0.389	20	20	49	29	0.585	0.585	0.00104	C
Gm4850	Silent	-	-	-	-	-	-	0	0	0	122	0	0	-	-
Khdrbs2	Silent	-	-	-	-	-	-	0	0	0	122	0	0	-	-
Gm9839	Silent	-	-	-	-	-	-	0	0	0	122	0	0	-	-
Btnl3	Silent	-	-	-	-	-	-	0	0	0	122	0	0	-	-
1700001G17Rik	Silent	-	-	-	-	-	-	0	0	0	122	0	0	-	-
Synj2	Biallelic.nonbursty	-	-	-	-	-	-	2	2	0	118	0.016	0.016	-	-
Tspyl4	Biallelic.nonbursty	-	-	-	-	-	-	6	1	0	115	0.049	0.008	-	-
4930562C15Rik	Silent	-	-	-	-	-	-	0	0	0	122	0	0	-	-
Dopey2	Biallelic.nonbursty	-	-	-	-	-	-	5	6	0	111	0.041	0.049	-	-
Rbm42	Biallelic.bursty	0.455	0.423	0.842	56.712	59.96	0.901	24	17	43	36	0.558	0.5	0.00048	C
Manba	Biallelic.bursty	0.038	0.064	0.247	252.268	1161.86	0.223	8	29	4	81	0.098	0.27	0.60585	C
Prpf6	Biallelic.bursty	0.254	0.249	0.941	80.524	87.961	0.753	20	22	28	46	0.414	0.431	0.00539	C
Dnajb4	Biallelic.nonbursty	-	-	-	-	-	-	7	2	1	112	0.066	0.025	-	-
Cxxc5	Biallelic.bursty	0.067	0.124	0.125	88.546	90.058	0.97	10	18	9	85	0.156	0.221	0.00393	C
Mosc2	Biallelic.bursty	0.102	0.184	0.0814	372.12	360.32	0.937	14	32	16	60	0.246	0.393	0.07089	C
Tmem19	Biallelic.bursty	0.16	0.149	0.844	542.424	506.988	0.866	33	23	19	46	0.43	0.347	0.71389	C
2810432D09Rik	Silent	-	-	-	-	-	-	0	0	0	122	0	0	-	-
Ptcd3	Biallelic.bursty	0.753	0.658	0.588	210.115	274.718	0.41	12	17	82	10	0.777	0.818	0.00395	C
Osgep	Biallelic.bursty	0.377	0.828	0.00468	195.416	146.857	0.557	9	34	61	15	0.588	0.798	0.01753	C
Apitd1	Biallelic.bursty	0.421	0.645	0.101	149.449	161.455	0.813	11	25	64	20	0.625	0.742	0.00031	C
Tor1b	Biallelic.bursty	0.358	0.276	0.315	202.462	259.128	0.519	28	25	32	35	0.5	0.475	0.20068	C
Sult1a1	Silent	-	-	-	-	-	-	0	0	0	122	0	0	-	-
Zfp119b	Biallelic.nonbursty	-	-	-	-	-	-	2	6	1	113	0.025	0.057	-	-
Spred2	Biallelic.bursty	0.072	0.061	0.723	44.606	102.909	0.179	11	13	1	95	0.1	0.117	0.7045	R
Laptm4b	Biallelic.bursty	0.047	0.22	0.0001	68.107	91.22	0.577	5	38	4	74	0.074	0.347	0.5238	C
Gm3448	Silent	-	-	-	-	-	-	0	0	0	122	0	0	-	-
Zbtb40	Biallelic.bursty	0.051	0.11	0.0884	245.782	465.714	0.297	8	35	10	68	0.149	0.372	0.08052	C
AA619741	Silent	-	-	-	-	-	-	0	0	0	122	0	0	-	-
Hist1h1d	Silent	-	-	-	-	-	-	0	0	0	122	0	0	-	-
Mtnr1b	Silent	-	-	-	-	-	-	0	0	0	122	0	0	-	-
Tox	Silent	-	-	-	-	-	-	0	0	0	122	0	0	-	-
Nup43	Biallelic.bursty	0.772	0.69	0.696	251.322	206.387	0.607	18	13	83	5	0.849	0.807	0.32432	C
Tinf2	Biallelic.bursty	0.235	0.211	0.7	208.265	340.333	0.251	24	30	24	39	0.41	0.462	0.48641	C
Usp44	Silent	-	-	-	-	-	-	0	0	0	122	0	0	-	-
Serpinb9f	Silent	-	-	-	-	-	-	0	0	0	122	0	0	-	-
Marveld1	Biallelic.nonbursty	-	-	-	-	-	-	3	3	1	115	0.033	0.033	-	-
Reep3	Biallelic.bursty	0.28	0.409	0.0798	252.807	225.475	0.791	14	30	52	21	0.564	0.701	0.01936	C
Gsdmc3	Silent	-	-	-	-	-	-	0	0	0	122	0	0	-	-
Scrt1	Silent	-	-	-	-	-	-	0	0	0	122	0	0	-	-
Rtn4ip1	Biallelic.bursty	0.073	0.134	0.114	728.629	450.832	0.373	16	25	14	65	0.25	0.325	0.05575	C
Grip1	MonoB	-0.004	0	-	-45.276	-820.521	-	0	1	0	121	0	0.008	-	-
Arid5a	Biallelic.nonbursty	-	-	-	-	-	-	5	15	0	102	0.041	0.123	-	-
Scn1a	Silent	-	-	-	-	-	-	0	0	0	122	0	0	-	-
Lce1d	Silent	-	-	-	-	-	-	0	0	0	122	0	0	-	-
Rpl36	Biallelic.nonbursty	-	-	-	-	-	-	108	0	9	0	1	0.077	-	-
Cd244	Silent	-	-	-	-	-	-	0	0	0	122	0	0	-	-
Cnnm4	Biallelic.bursty	0.288	0.278	0.886	156.93	136.695	0.683	18	16	39	39	0.509	0.491	3e-05	C
Rbbp4	Biallelic.nonbursty	-	-	-	-	-	-	3	6	109	3	0.926	0.95	-	-
Gcnt2	Biallelic.bursty	0.11	0.101	0.831	187.333	287.296	0.252	15	18	18	69	0.275	0.3	0.0003	C
Zfp704	Biallelic.bursty	0.559	0.599	0.772	124.212	134.39	0.803	13	16	67	15	0.721	0.748	0.00047	C
Cep63	Silent	-	-	-	-	-	-	0	0	0	122	0	0	-	-
Oc90	Silent	-	-	-	-	-	-	0	0	0	122	0	0	-	-
Adam7	Silent	-	-	-	-	-	-	0	0	0	122	0	0	-	-
Il4i1	Biallelic.nonbursty	-	-	-	-	-	-	1	2	0	118	0.008	0.017	-	-
Irak2	Biallelic.bursty	0.037	0.124	0.00266	250.908	188.269	0.477	11	30	5	76	0.131	0.287	0.80793	C
Lcor	Biallelic.bursty	0.08	0.027	0.0182	270.609	199.886	0.613	24	7	3	88	0.221	0.082	0.53164	C
Mpst	MonoB	-0.002	0.005	-	-45.137	1068.04	-	0	5	0	117	0	0.041	-	-
Crisp2	Silent	-	-	-	-	-	-	0	0	0	122	0	0	-	-
Kif9	Biallelic.nonbursty	-	-	-	-	-	-	3	9	0	110	0.025	0.074	-	-
Mtpn	Biallelic.bursty	1.483	1.145	0.314	85.334	133.19	0.236	9	8	101	2	0.917	0.908	0.21521	C
Gdf3	Biallelic.bursty	0.67	0.397	0.0443	221.271	315.068	0.268	21	9	66	22	0.737	0.636	0	C
Gcdh	Biallelic.bursty	0.434	0.519	0.467	236.954	192.472	0.597	17	20	57	23	0.632	0.658	0.00079	C
Tgm1	Silent	-	-	-	-	-	-	0	0	0	122	0	0	-	-
4933402J07Rik	Silent	-	-	-	-	-	-	0	0	0	122	0	0	-	-
Mgat4a	Silent	-	-	-	-	-	-	0	0	0	122	0	0	-	-
Dnaja2	Biallelic.bursty	1.044	1.124	0.8	134.694	202.449	0.539	8	24	83	5	0.758	0.892	0.20245	C
4930594C11Rik	Biallelic.nonbursty	-	-	-	-	-	-	1	1	0	120	0.008	0.008	-	-
2010300C02Rik	Silent	-	-	-	-	-	-	0	0	0	122	0	0	-	-
Lnpep	MonoB	-0.002	0.008	-	-45.137	108.173	-	0	3	0	118	0	0.025	-	-
Dact2	Silent	-	-	-	-	-	-	0	0	0	122	0	0	-	-
Ccdc14	Biallelic.bursty	0.095	0.198	0.0125	621.943	260.549	0.0207	21	30	18	51	0.325	0.4	0.33967	C
Lmln	Biallelic.nonbursty	-	-	-	-	-	-	3	1	1	117	0.033	0.016	-	-
Atp8b5	Silent	-	-	-	-	-	-	0	0	0	122	0	0	-	-
Agbl2	MonoA	0.002	-	-	216.982	-	-	2	0	0	120	0.016	0	-	-
Spin4	Silent	-	-	-	-	-	-	0	0	0	122	0	0	-	-
Lonrf2	Silent	-	-	-	-	-	-	0	0	0	122	0	0	-	-
Ap1m2	Biallelic.bursty	0.451	0.45	0.991	232.996	306.053	0.374	20	22	55	21	0.636	0.653	0.01493	C
Ap1g1	Biallelic.bursty	0.951	1.194	0.39	207.689	233.104	0.798	9	15	90	5	0.832	0.882	0.04397	C
Lgals8	Biallelic.bursty	0.433	0.464	0.78	129.423	158.221	0.558	17	17	58	25	0.641	0.641	7e-05	C
Camkk1	Silent	-	-	-	-	-	-	0	0	0	122	0	0	-	-
Mid1ip1	Silent	-	-	-	-	-	-	0	0	0	122	0	0	-	-
Nmb	Biallelic.bursty	0.031	0.063	0.14	109.09	153.744	0.598	8	19	2	93	0.082	0.172	0.80751	C
Chid1	Biallelic.bursty	0.398	0.208	0.0585	142.234	190.299	0.477	31	17	27	44	0.487	0.37	0.03484	C
Ddx19b	Biallelic.bursty	0.173	0.131	0.307	111.711	202.649	0.119	26	26	15	53	0.342	0.342	0.68731	C
D1Bwg0212e	Biallelic.bursty	0.148	0.115	0.45	109.21	166.271	0.288	22	14	15	70	0.306	0.24	0.00459	C
Snord89	Silent	-	-	-	-	-	-	0	0	0	122	0	0	-	-
Mef2b	MonoA	0.001	-0.002	-	3399.09	-45.137	-	2	0	0	120	0.016	0	-	-
Rfx8	Silent	-	-	-	-	-	-	0	0	0	122	0	0	-	-
Gm13718	Biallelic.nonbursty	-	-	-	-	-	-	5	4	0	113	0.041	0.033	-	-
Tnik	MonoB	-0.002	0.004	-	-45.137	289.013	-	0	2	0	120	0	0.016	-	-
Eif2ak3	Biallelic.bursty	0.217	0.12	0.0484	209.912	339.37	0.224	39	12	21	47	0.504	0.277	0.07406	C
Sar1a	Biallelic.bursty	0.709	0.436	0.175	346.674	740.577	0.0726	12	9	84	12	0.821	0.795	0	C
Sap18	Biallelic.bursty	1.502	0.261	0	110.586	132.107	0.849	61	3	43	11	0.881	0.39	0.15136	C
Eif1a	Silent	-	-	-	-	-	-	0	0	0	122	0	0	-	-
Ehd1	Silent	-	-	-	-	-	-	0	0	0	122	0	0	-	-
Egr2	Silent	-	-	-	-	-	-	0	0	0	122	0	0	-	-
Cops6	Biallelic.bursty	0.684	1.918	0.0447	162.923	75.596	0.382	7	18	91	5	0.81	0.901	0.03509	C
Tekt2	Biallelic.nonbursty	-	-	-	-	-	-	9	5	0	108	0.074	0.041	-	-
Cyp4f13	Silent	-	-	-	-	-	-	0	0	0	122	0	0	-	-
Pabpc4	MonoA	0.149	-0.004	-	58.773	-45.276	-	35	0	0	87	0.287	0	-	-
Mfsd9	Biallelic.nonbursty	-	-	-	-	-	-	3	7	0	112	0.025	0.057	-	-
A1bg	Silent	-	-	-	-	-	-	0	0	0	122	0	0	-	-
2610017I09Rik	Silent	-	-	-	-	-	-	0	0	0	122	0	0	-	-
2900092D14Rik	Silent	-	-	-	-	-	-	0	0	0	122	0	0	-	-
Abcc9	Silent	-	-	-	-	-	-	0	0	0	122	0	0	-	-
AI597479	Biallelic.bursty	0.166	0.148	0.69	345.679	241.427	0.32	28	24	18	49	0.387	0.353	0.48693	C
Cox7a2l	Biallelic.nonbursty	-	-	-	-	-	-	4	3	112	2	0.959	0.95	-	-
Fbxo6	Biallelic.bursty	0.635	0.682	0.773	130.849	192.521	0.253	11	19	72	18	0.692	0.758	3e-05	C
Jazf1	Biallelic.nonbursty	-	-	-	-	-	-	2	0	1	119	0.025	0.008	-	-
Tcn2	Biallelic.bursty	0.445	0.223	0.00229	160.464	231.45	0.412	31	21	31	34	0.53	0.444	0.19914	C
Neu2	Silent	-	-	-	-	-	-	0	0	0	122	0	0	-	-
Slit1	Silent	-	-	-	-	-	-	0	0	0	122	0	0	-	-
Slc20a1	Biallelic.bursty	0.579	0.514	0.604	519.006	377.42	0.315	17	10	79	11	0.821	0.761	0.00074	C
Il5	Silent	-	-	-	-	-	-	0	0	0	122	0	0	-	-
Zfp46	Biallelic.nonbursty	-	-	-	-	-	-	9	5	1	107	0.082	0.049	-	-
Il3	MonoB	-	0	-	-	-9317.71	-	0	1	0	121	0	0.008	-	-
Ccs	Biallelic.bursty	0.125	0.353	0.0211	196.502	90.579	0.1	15	30	27	47	0.353	0.479	0.00822	C
Gm4894	Silent	-	-	-	-	-	-	0	0	0	122	0	0	-	-
Syt7	Biallelic.nonbursty	-	-	-	-	-	-	1	1	0	120	0.008	0.008	-	-
Nlrp2	Silent	-	-	-	-	-	-	0	0	0	122	0	0	-	-
Clec12a	Silent	-	-	-	-	-	-	0	0	0	122	0	0	-	-
4930503L19Rik	MonoB	-0.004	0.013	-	-45.276	959.971	-	0	10	0	112	0	0.082	-	-
Sh3rf2	MonoB	-	0	-	-	-4754.23	-	0	1	0	121	0	0.008	-	-
Dnajc5g	Biallelic.nonbursty	-	-	-	-	-	-	3	3	0	116	0.025	0.025	-	-
Sap130	Biallelic.bursty	0.385	0.392	0.938	219.676	109.82	0.0716	23	14	57	22	0.69	0.612	0.00094	C
Wdr75	Biallelic.bursty	0.653	0.545	0.455	393.533	478.612	0.52	20	10	78	11	0.824	0.739	0.00245	C
Dcdc2c	Silent	-	-	-	-	-	-	0	0	0	122	0	0	-	-
Gm4776	Silent	-	-	-	-	-	-	0	0	0	122	0	0	-	-
Dnahc7b	Silent	-	-	-	-	-	-	0	0	0	122	0	0	-	-
Sema6a	Biallelic.nonbursty	-	-	-	-	-	-	3	1	0	118	0.025	0.008	-	-
Bet1l	Biallelic.bursty	0.133	0.138	0.898	325.608	331.507	0.961	22	22	20	55	0.353	0.353	0.03771	C
Rp9	Biallelic.bursty	0.194	0.349	0.043	216.103	194.028	0.731	20	31	37	29	0.487	0.581	0.14663	C
Wdr20a	Biallelic.bursty	0.115	0.149	0.457	110.767	161.199	0.333	16	22	14	69	0.248	0.298	0.01947	C
Trip13	Biallelic.bursty	0.947	0.695	0.181	113.05	222.447	0.0775	10	12	90	6	0.847	0.864	0.00774	C
Exosc8	Biallelic.nonbursty	-	-	-	-	-	-	2	4	116	0	0.967	0.984	-	-
Ctps2	Biallelic.nonbursty	-	-	-	-	-	-	41	1	3	77	0.361	0.033	-	-
Mre11a	Biallelic.bursty	0.112	0.115	0.925	408.793	343.743	0.66	22	18	14	67	0.298	0.264	0.04343	C
Gbp3	Silent	-	-	-	-	-	-	0	0	0	122	0	0	-	-
Gm711	Silent	-	-	-	-	-	-	0	0	0	122	0	0	-	-
4430402I18Rik	Silent	-	-	-	-	-	-	0	0	0	122	0	0	-	-
Galntl6	Silent	-	-	-	-	-	-	0	0	0	122	0	0	-	-
Casp8	Silent	-	-	-	-	-	-	0	0	0	122	0	0	-	-
Rtkn2	Biallelic.nonbursty	-	-	-	-	-	-	8	3	0	111	0.066	0.025	-	-
Capn3	Silent	-	-	-	-	-	-	0	0	0	120	0	0	-	-
Arhgap1	Biallelic.nonbursty	-	-	-	-	-	-	9	4	108	0	0.967	0.926	-	-
Serpina3n	Silent	-	-	-	-	-	-	0	0	0	122	0	0	-	-
Polh	Biallelic.nonbursty	-	-	-	-	-	-	3	6	1	112	0.033	0.057	-	-
Dtx3	Biallelic.nonbursty	-	-	-	-	-	-	3	2	2	115	0.041	0.033	-	-
Pitpnc1	Biallelic.bursty	0.154	0.305	0.0215	274.684	172.205	0.305	9	22	36	45	0.402	0.518	0	C
Veph1	Silent	-	-	-	-	-	-	0	0	0	121	0	0	-	-
1700019A02Rik	Biallelic.nonbursty	-	-	-	-	-	-	2	7	1	112	0.025	0.066	-	-
Prelid1	Biallelic.bursty	1.098	0.959	0.679	42.93	57.246	0.485	9	11	89	7	0.845	0.862	0.00078	C
Mrpl51	Biallelic.nonbursty	-	-	-	-	-	-	1	3	117	0	0.975	0.992	-	-
1700029H14Rik	Silent	-	-	-	-	-	-	0	0	0	122	0	0	-	-
Rpl36al	Silent	-	-	-	-	-	-	0	0	0	122	0	0	-	-
Dda1	Silent	-	-	-	-	-	-	0	0	0	122	0	0	-	-
Zfp346	Biallelic.bursty	0.036	0.06	0.274	472.997	777.59	0.212	11	20	8	83	0.156	0.23	0.03073	C
Xrn2	Biallelic.bursty	1.396	2.16	0.0511	85.846	65.984	0.672	5	10	101	2	0.898	0.941	0.09655	C
1700029F12Rik	Biallelic.bursty	0.02	0.012	0.506	205.743	217.655	0.939	7	5	2	108	0.074	0.057	0.02719	C
2310061N02Rik	Silent	-	-	-	-	-	-	0	0	0	122	0	0	-	-
Ccdc150	Biallelic.nonbursty	-	-	-	-	-	-	11	2	0	109	0.09	0.016	-	-
Gtf3c3	Biallelic.bursty	0.465	0.273	0.0647	158.374	147.914	0.858	32	20	39	28	0.597	0.496	0.15574	C
Slc2a9	Biallelic.nonbursty	-	-	-	-	-	-	10	1	1	110	0.09	0.016	-	-
Kng1	Biallelic.bursty	0.051	0.039	0.606	259.281	286.362	0.851	9	9	6	98	0.123	0.123	0.00048	C
Smarca2	Biallelic.bursty	0.09	0.091	0.965	110.887	146.76	0.565	18	19	8	77	0.213	0.221	0.23179	C
Mtdh	Silent	-	-	-	-	-	-	0	0	0	122	0	0	-	-
Cisd2	Biallelic.bursty	0.064	0.08	0.658	91.342	52.89	0.422	13	12	5	91	0.149	0.14	0.06923	C
Rnaseh2b	Biallelic.bursty	0.468	0.478	0.926	330.329	446.769	0.284	8	12	77	18	0.739	0.774	0	C
Smarcd3	Biallelic.nonbursty	-	-	-	-	-	-	5	6	0	111	0.041	0.049	-	-
Mobkl3	Biallelic.bursty	0.288	0.22	0.45	51.45	100.63	0.28	18	25	21	55	0.328	0.387	0.0175	C
Chrm4	MonoA	0.001	-0.002	-	252.92	-45.137	-	1	0	0	121	0.008	0	-	-
Bcl2l13	Biallelic.bursty	0.38	0.331	0.602	261.481	223.76	0.649	27	17	46	28	0.619	0.534	0.00761	C
Ammecr1l	Biallelic.bursty	0.163	0.182	0.734	188.317	172.494	0.795	29	22	16	54	0.372	0.314	0.44907	C
Kcng3	Silent	-	-	-	-	-	-	0	0	0	122	0	0	-	-
Il1f9	Biallelic.nonbursty	-	-	-	-	-	-	6	4	0	111	0.05	0.033	-	-
AF529169	Silent	-	-	-	-	-	-	0	0	0	122	0	0	-	-
Pilra	Silent	-	-	-	-	-	-	0	0	0	122	0	0	-	-
9130024F11Rik	Biallelic.nonbursty	-	-	-	-	-	-	5	7	1	108	0.05	0.066	-	-
Tesc	Biallelic.bursty	0.051	0.118	0.0509	174.687	255.494	0.363	14	33	1	74	0.123	0.279	0.05044	R
1110034B05Rik	Biallelic.bursty	0.229	0.375	0.12	54.86	41.137	0.428	25	35	17	44	0.347	0.43	0.68556	R
Whsc1	Biallelic.bursty	0.135	0.077	0.207	126.455	113.302	0.787	24	11	12	74	0.298	0.19	0.00896	C
Adam3	Silent	-	-	-	-	-	-	0	0	0	122	0	0	-	-
1810041L15Rik	Silent	-	-	-	-	-	-	0	0	0	122	0	0	-	-
Nop16	Biallelic.bursty	1.96	1.48	0.371	95.816	151.279	0.53	11	8	98	2	0.916	0.891	0.33623	C
Vtcn1	Biallelic.bursty	0.178	0.124	0.241	709.439	547.716	0.516	28	11	22	59	0.417	0.275	0.00062	C
Fam107a	Silent	-	-	-	-	-	-	0	0	0	122	0	0	-	-
Zfp300	Silent	-	-	-	-	-	-	0	0	0	122	0	0	-	-
Imp4	Biallelic.bursty	0.645	1.263	0.0173	395.575	369.21	0.831	8	25	83	3	0.765	0.908	0.75863	C
Nrg1	MonoB	-	-0.001	-	-	-171.248	-	0	1	0	121	0	0.008	-	-
Ikbkg	Biallelic.nonbursty	-	-	-	-	-	-	58	2	1	61	0.484	0.025	-	-
Zfp811	Silent	-	-	-	-	-	-	0	0	0	122	0	0	-	-
Egfl7	Biallelic.bursty	0.084	0.183	0.0619	239.998	162.698	0.32	14	26	13	67	0.225	0.325	0.04861	C
Fez1	MonoB	-	0.001	-	-	1744.42	-	0	2	0	120	0	0.016	-	-
Aox3l1	MonoB	-0.002	0.007	-	-45.137	615.492	-	0	5	0	117	0	0.041	-	-
Trim40	MonoB	-0.002	0.003	-	-45.137	1136	-	0	4	0	118	0	0.033	-	-
Flrt3	Biallelic.nonbursty	-	-	-	-	-	-	2	2	4	114	0.049	0.049	-	-
Dtnb	Biallelic.bursty	0.105	0.046	0.0579	123.74	207.256	0.202	19	14	7	81	0.215	0.174	0.14606	C
Nucks1	Biallelic.nonbursty	-	-	-	-	-	-	2	2	117	0	0.983	0.983	-	-
Rbfox2	Biallelic.bursty	0.051	0.104	0.137	288.605	177.337	0.481	16	22	10	73	0.215	0.264	0.11698	C
Dkk3	MonoB	-	-0.001	-	-	-171.248	-	0	1	0	121	0	0.008	-	-
Rgs6	Silent	-	-	-	-	-	-	0	0	0	122	0	0	-	-
Col27a1	MonoB	-	-0.001	-	-	-171.248	-	0	1	0	121	0	0.008	-	-
Vmn2r57	Silent	-	-	-	-	-	-	0	0	0	122	0	0	-	-
Fam110b	Biallelic.nonbursty	-	-	-	-	-	-	9	5	0	108	0.074	0.041	-	-
Fam124b	Biallelic.nonbursty	-	-	-	-	-	-	4	7	0	111	0.033	0.057	-	-
Zbtb37	Silent	-	-	-	-	-	-	0	0	0	122	0	0	-	-
Fem1c	Biallelic.bursty	0.279	0.202	0.198	71.744	72.385	0.985	26	15	26	50	0.444	0.35	0.00242	C
Ccdc50	Biallelic.bursty	0.258	0.373	0.198	235.239	177.101	0.452	16	22	40	41	0.471	0.521	7e-05	C
Azin1	Biallelic.bursty	0.418	0.388	0.785	121.445	137.53	0.67	20	18	50	31	0.588	0.571	0.00017	C
D19Ertd737e	Biallelic.bursty	0.17	0.239	0.203	74.727	145.189	0.0937	10	35	24	52	0.281	0.488	0.00267	C
Mecr	Biallelic.bursty	0.332	0.262	0.408	151.929	170.239	0.725	30	25	26	39	0.467	0.425	0.41546	C
Ciao1	Biallelic.bursty	0.137	0.258	0.101	246.31	82.705	0.129	20	24	32	39	0.452	0.487	0.0123	C
Ctsq	Silent	-	-	-	-	-	-	0	0	0	122	0	0	-	-
Ip6k2	Biallelic.nonbursty	-	-	-	-	-	-	24	1	0	97	0.197	0.008	-	-
Btd	Biallelic.bursty	0.066	0.019	0.0267	273.156	228.285	0.751	22	6	1	93	0.189	0.057	0.75038	R
Gm16515	Biallelic.bursty	0.306	0.252	0.459	184.476	254.662	0.398	26	30	30	35	0.463	0.496	0.41581	C
Stau2	Biallelic.nonbursty	-	-	-	-	-	-	5	6	1	110	0.049	0.057	-	-
Synj2bp	Biallelic.bursty	0.291	0.364	0.384	63.103	112.409	0.141	12	37	34	32	0.4	0.617	0.02829	C
Ppp1r11	Biallelic.bursty	1.717	2.148	0.56	160.067	135.625	0.786	3	6	109	4	0.918	0.943	0	C
Mrpl17	Biallelic.nonbursty	-	-	-	-	-	-	1	1	120	0	0.992	0.992	-	-
Fahd2a	Biallelic.bursty	0.041	0.05	0.748	202.336	145.296	0.596	9	11	4	98	0.107	0.123	0.0318	C
Sra1	Silent	-	-	-	-	-	-	0	0	0	122	0	0	-	-
Rsph1	Silent	-	-	-	-	-	-	0	0	0	122	0	0	-	-
Tbrg1	Biallelic.nonbursty	-	-	-	-	-	-	0	2	119	0	0.983	1	-	-
Spop	Biallelic.bursty	0.312	0.335	0.807	86.706	84.525	0.934	23	26	39	32	0.517	0.542	0.04705	C
Slc31a2	Biallelic.bursty	0.025	0.026	0.912	173.427	397.793	0.252	6	12	2	100	0.067	0.117	0.22415	C
Stmn2	Silent	-	-	-	-	-	-	0	0	0	122	0	0	-	-
Tmsb10	Biallelic.bursty	0.912	1.085	0.543	43.893	35.416	0.587	4	6	93	10	0.858	0.876	0	C
Mef2c	Silent	-	-	-	-	-	-	0	0	0	122	0	0	-	-
Lyar	Biallelic.bursty	1.137	1.149	0.97	92.028	77.709	0.678	12	9	91	7	0.866	0.84	0.00111	C
Kin	Biallelic.bursty	0.421	0.389	0.703	103.14	130.659	0.565	22	20	50	23	0.626	0.609	0.01476	C
Gng12	Biallelic.bursty	0.119	0.099	0.555	378.319	240.898	0.273	29	17	12	63	0.339	0.24	0.32803	C
Gng10	Biallelic.bursty	0.424	0.245	0.0298	290.094	156.662	0.146	52	10	32	28	0.689	0.344	0.20477	C
Snord70	Silent	-	-	-	-	-	-	0	0	0	122	0	0	-	-
Snord11	Silent	-	-	-	-	-	-	0	0	0	122	0	0	-	-
Rbm8a	Biallelic.bursty	0.131	0.033	0.0237	23.652	68.036	0.223	15	7	3	95	0.15	0.083	0.16521	C
Acp5	Biallelic.bursty	0.466	0.47	0.979	302.094	403.422	0.354	14	20	63	22	0.647	0.697	0.0001	C
App	Biallelic.nonbursty	-	-	-	-	-	-	1	25	4	91	0.041	0.24	-	-
Ptpra	Biallelic.bursty	0.487	0.682	0.189	169.232	138.845	0.544	11	22	71	14	0.695	0.788	0.00182	C
Hspa1a	Silent	-	-	-	-	-	-	0	0	0	122	0	0	-	-
Hsp90aa1	Biallelic.nonbursty	-	-	-	-	-	-	0	0	122	0	1	1	-	-
Kcne1l	Silent	-	-	-	-	-	-	0	0	0	122	0	0	-	-
Bcmo1	MonoA	0	-	-	729.023	-	-	1	0	0	121	0.008	0	-	-
Sec14l1	Biallelic.bursty	0.052	0.017	0.109	99.95	183.107	0.194	12	8	2	100	0.115	0.082	0.3771	C
Tulp1	Biallelic.nonbursty	-	-	-	-	-	-	4	5	1	112	0.041	0.049	-	-
Tbc1d14	Biallelic.nonbursty	-	-	-	-	-	-	7	5	0	110	0.057	0.041	-	-
Ceacam2	Biallelic.nonbursty	-	-	-	-	-	-	18	0	1	103	0.156	0.008	-	-
Ccdc88a	Biallelic.bursty	0.043	0.03	0.601	202.524	601.02	0.299	11	16	5	89	0.132	0.174	0.11529	C
Rorb	Silent	-	-	-	-	-	-	0	0	0	122	0	0	-	-
Mov10	Biallelic.bursty	0.288	0.344	0.487	319.776	243.884	0.424	15	18	55	31	0.588	0.613	0	C
Hspa5	Biallelic.bursty	0.999	1.233	0.56	123.048	78.165	0.394	11	11	93	3	0.881	0.881	0.23833	C
Kcng2	MonoA	0	-	-	-805.915	-	-	2	0	0	120	0.016	0	-	-
Clk2	Biallelic.bursty	0.301	0.167	0.169	79.168	117.345	0.473	28	19	27	46	0.458	0.383	0.02578	C
Sirt6	Biallelic.bursty	0.411	1.142	0.000108	226.861	81.376	0.000639	6	24	75	7	0.723	0.884	0.02492	C
Myeov2	Silent	-	-	-	-	-	-	0	0	0	122	0	0	-	-
Fam172a	Biallelic.bursty	0.199	0.137	0.127	158.698	170.869	0.875	24	19	18	60	0.347	0.306	0.03256	C
Ces2a	Silent	-	-	-	-	-	-	0	0	0	122	0	0	-	-
Igll1	Silent	-	-	-	-	-	-	0	0	0	122	0	0	-	-
Chchd7	Biallelic.bursty	-0.01	0.126	0.026	-183.515	34.023	0.13	8	16	5	92	0.107	0.174	0.0335	C
Ppp2r3d	Silent	-	-	-	-	-	-	0	0	0	122	0	0	-	-
Elavl4	Silent	-	-	-	-	-	-	0	0	0	122	0	0	-	-
Evl	Biallelic.nonbursty	-	-	-	-	-	-	8	4	0	110	0.066	0.033	-	-
Espn	MonoA	-0.001	-	-	-171.248	-	-	1	0	0	121	0.008	0	-	-
Golga7	Biallelic.bursty	0.741	0.832	0.538	21.329	69.36	0.00892	7	31	63	15	0.603	0.81	0.00237	C
Snora41	Silent	-	-	-	-	-	-	0	0	0	122	0	0	-	-
Ngb	Silent	-	-	-	-	-	-	0	0	0	122	0	0	-	-
Rbp4	Silent	-	-	-	-	-	-	0	0	0	122	0	0	-	-
Rbp1	Silent	-	-	-	-	-	-	0	0	0	122	0	0	-	-
Rbl1	Biallelic.bursty	0.091	0.198	0.0187	306.387	207.846	0.441	17	29	15	59	0.267	0.367	0.16166	C
Zfp296	Biallelic.bursty	0.31	0.447	0.201	225.014	214.18	0.871	12	25	56	24	0.581	0.692	0.00029	C
Rbbp6	Biallelic.bursty	0.509	0.559	0.681	256.453	187.706	0.366	14	17	71	16	0.72	0.746	0.00034	C
Ralb	Biallelic.bursty	0.362	0.497	0.211	191.865	164.292	0.67	10	22	59	25	0.595	0.698	1e-05	C
Ctsm	Silent	-	-	-	-	-	-	0	0	0	122	0	0	-	-
Tcta	Silent	-	-	-	-	-	-	0	0	0	122	0	0	-	-
Oxsr1	Biallelic.bursty	0.108	0.052	0.181	57.72	51.934	0.844	23	8	4	87	0.221	0.098	0.32497	C
Gm13749	Silent	-	-	-	-	-	-	0	0	0	122	0	0	-	-
Pip4k2a	Biallelic.bursty	0.105	0.093	0.716	312.267	297.239	0.91	17	19	12	74	0.238	0.254	0.02367	C
Pip5k1c	Silent	-	-	-	-	-	-	0	0	0	122	0	0	-	-
Serpini1	Biallelic.nonbursty	-	-	-	-	-	-	1	3	0	118	0.008	0.025	-	-
Ccnyl1	Biallelic.bursty	0.099	0.144	0.37	177.738	172.086	0.924	16	22	15	69	0.254	0.303	0.01132	C
Pla2g6	Biallelic.bursty	0.134	0.115	0.683	255.571	325.619	0.594	13	18	20	66	0.282	0.325	5e-05	C
Lmod3	MonoB	-	-0.001	-	-	-171.248	-	0	1	0	121	0	0.008	-	-
Ptchd1	Silent	-	-	-	-	-	-	0	0	0	122	0	0	-	-
Atp6v1c1	Biallelic.bursty	0.933	1.17	0.501	162.037	143.574	0.814	10	11	94	3	0.881	0.89	0.18487	C
Susd3	Biallelic.nonbursty	-	-	-	-	-	-	1	5	0	116	0.008	0.041	-	-
1700010M22Rik	Silent	-	-	-	-	-	-	0	0	0	122	0	0	-	-
Tmem208	Biallelic.bursty	0.318	0.385	0.702	40.824	31.676	0.672	9	7	37	41	0.489	0.468	0	C
Smurf2	Biallelic.bursty	0.25	0.259	0.911	158.374	166.026	0.895	26	25	26	45	0.426	0.418	0.11363	C
2810021B07Rik	Biallelic.bursty	0.079	0.161	0.179	106.645	70.271	0.425	22	19	9	69	0.261	0.235	0.40094	C
Fam82b	Biallelic.nonbursty	-	-	-	-	-	-	11	3	3	105	0.115	0.049	-	-
Haus2	Biallelic.bursty	0.296	0.384	0.329	335.344	365.985	0.776	24	29	44	21	0.576	0.619	0.45866	C
4930402F06Rik	Silent	-	-	-	-	-	-	0	0	0	122	0	0	-	-
Sdr16c6	Silent	-	-	-	-	-	-	0	0	0	122	0	0	-	-
Dgcr2	Biallelic.bursty	0.434	0.323	0.225	164.894	227.46	0.5	21	18	45	25	0.606	0.578	0.00654	C
Tomm40	Silent	-	-	-	-	-	-	0	0	0	122	0	0	-	-
Glb1l2	Silent	-	-	-	-	-	-	0	0	0	122	0	0	-	-
Traf7	Biallelic.bursty	0.357	0.618	0.133	84.83	53.859	0.416	16	24	47	31	0.534	0.602	0.00061	C
Flywch1	Silent	-	-	-	-	-	-	0	0	0	122	0	0	-	-
Tecrl	Silent	-	-	-	-	-	-	0	0	0	122	0	0	-	-
Scarf2	Silent	-	-	-	-	-	-	0	0	0	122	0	0	-	-
Butr1	Silent	-	-	-	-	-	-	0	0	0	122	0	0	-	-
Med9	Biallelic.bursty	0.163	0.216	0.355	172.314	226.121	0.5	14	28	22	56	0.3	0.417	0.00468	C
Dzip1l	Silent	-	-	-	-	-	-	0	0	0	122	0	0	-	-
Acbd6	Biallelic.bursty	0.513	0.444	0.604	51.211	63.069	0.603	21	16	47	34	0.576	0.534	6e-05	C
Tmem87b	Biallelic.bursty	0.134	0.179	0.346	279.384	293.672	0.903	22	33	11	54	0.275	0.367	0.64074	R
Itgam	Silent	-	-	-	-	-	-	0	0	0	122	0	0	-	-
Colq	MonoA	0	-	-	-12563	-	-	1	0	0	121	0.008	0	-	-
Amn1	Silent	-	-	-	-	-	-	0	0	0	122	0	0	-	-
Schip1	Silent	-	-	-	-	-	-	0	0	0	122	0	0	-	-
Klra9	Silent	-	-	-	-	-	-	0	0	0	122	0	0	-	-
Eps15l1	Silent	-	-	-	-	-	-	0	0	0	122	0	0	-	-
Sec31a	Biallelic.bursty	0.607	0.733	0.474	383.287	357.957	0.837	15	17	80	8	0.792	0.808	0.06697	C
1700034O15Rik	Biallelic.nonbursty	-	-	-	-	-	-	4	9	1	108	0.041	0.082	-	-
Eif3f	Biallelic.nonbursty	-	-	-	-	-	-	7	3	110	0	0.975	0.942	-	-
Lce1i	Silent	-	-	-	-	-	-	0	0	0	122	0	0	-	-
Ipo11	Biallelic.bursty	0.572	0.539	0.812	115.653	107.073	0.826	18	12	69	19	0.737	0.686	3e-05	C
Dnahc8	Silent	-	-	-	-	-	-	0	0	0	122	0	0	-	-
P2rx6	Silent	-	-	-	-	-	-	0	0	0	122	0	0	-	-
Gm8883	Silent	-	-	-	-	-	-	0	0	0	122	0	0	-	-
Mrpl49	Silent	-	-	-	-	-	-	0	0	0	122	0	0	-	-
Slc39a9	Biallelic.bursty	0.324	0.38	0.563	231.1	134.735	0.258	23	17	43	37	0.55	0.5	0.00024	C
Ankrd39	Biallelic.bursty	0.028	0.043	0.449	380.372	203.833	0.442	10	11	4	97	0.115	0.123	0.04862	C
Pcdhga11	Silent	-	-	-	-	-	-	0	0	0	122	0	0	-	-
Gramd3	MonoB	-	0.008	-	-	60.421	-	0	4	0	118	0	0.033	-	-
Hint2	Silent	-	-	-	-	-	-	0	0	0	122	0	0	-	-
Disp1	Silent	-	-	-	-	-	-	0	0	0	122	0	0	-	-
Rpl37a	Biallelic.nonbursty	-	-	-	-	-	-	106	0	11	0	1	0.094	-	-
Pparg	Silent	-	-	-	-	-	-	0	0	0	122	0	0	-	-
Pinc	Silent	-	-	-	-	-	-	0	0	0	122	0	0	-	-
Tns1	Biallelic.bursty	0.264	0.406	0.0959	134.201	195.396	0.42	10	37	43	26	0.457	0.69	0.00938	C
Ttc21b	Silent	-	-	-	-	-	-	0	0	0	122	0	0	-	-
Ttll5	Biallelic.bursty	0.071	0.085	0.637	117.295	154.515	0.622	8	16	7	87	0.127	0.195	0.00445	C
Irak4	Biallelic.nonbursty	-	-	-	-	-	-	1	10	1	110	0.016	0.09	-	-
Aamp	Biallelic.bursty	1.874	2.244	0.566	130.149	82.226	0.501	3	3	111	3	0.95	0.95	0	C
Jarid2	Biallelic.nonbursty	-	-	-	-	-	-	0	4	115	1	0.958	0.992	-	-
Pde1c	Silent	-	-	-	-	-	-	0	0	0	122	0	0	-	-
Mir26b	Silent	-	-	-	-	-	-	0	0	0	122	0	0	-	-
Trp63	Silent	-	-	-	-	-	-	0	0	0	122	0	0	-	-
D4Bwg0951e	Biallelic.bursty	0.176	0.172	0.93	89.72	72.899	0.577	12	9	25	71	0.316	0.291	0	C
Btnl2	Silent	-	-	-	-	-	-	0	0	0	122	0	0	-	-
Gtf2f2	Biallelic.bursty	0.701	0.829	0.442	151.53	141.456	0.871	15	26	69	9	0.706	0.798	0.33042	C
Upk1a	Biallelic.nonbursty	-	-	-	-	-	-	5	5	0	112	0.041	0.041	-	-
Ppp6r2	MonoA	0.015	-0.004	-	258.125	-45.276	-	10	0	0	112	0.082	0	-	-
Hddc3	Biallelic.nonbursty	-	-	-	-	-	-	36	3	2	81	0.311	0.041	-	-
Drosha	Biallelic.bursty	0.459	0.409	0.636	131.938	189.577	0.263	21	21	55	21	0.644	0.644	0.01511	C
Rnf25	Biallelic.bursty	0.123	0.108	0.758	249.916	180.308	0.296	27	14	15	64	0.35	0.242	0.03014	C
Map2k2	Biallelic.bursty	0.809	0.677	0.476	57.758	48.826	0.614	16	6	78	17	0.803	0.718	0	C
Ubd	Silent	-	-	-	-	-	-	0	0	0	122	0	0	-	-
Rnase6	Silent	-	-	-	-	-	-	0	0	0	122	0	0	-	-
Pln	Silent	-	-	-	-	-	-	0	0	0	122	0	0	-	-
Palm	Biallelic.bursty	0.061	0.065	0.861	134.351	61.831	0.2	15	10	3	93	0.149	0.107	0.3791	C
Polr2k	Biallelic.bursty	0.879	0.842	0.83	58.728	23.547	0.0219	17	1	74	18	0.827	0.682	0	C
Rab8a	Biallelic.nonbursty	-	-	-	-	-	-	2	5	113	2	0.943	0.967	-	-
Gpm6b	Silent	-	-	-	-	-	-	0	0	0	122	0	0	-	-
Gngt2	Silent	-	-	-	-	-	-	0	0	0	122	0	0	-	-
1700034E13Rik	Silent	-	-	-	-	-	-	0	0	0	122	0	0	-	-
Eno1	Biallelic.nonbursty	-	-	-	-	-	-	4	2	112	2	0.967	0.95	-	-
Ddx52	Biallelic.bursty	0.626	0.715	0.563	459.846	313.476	0.199	16	14	83	7	0.825	0.808	0.06936	C
Mir375	Silent	-	-	-	-	-	-	0	0	0	122	0	0	-	-
Nrp2	Biallelic.nonbursty	-	-	-	-	-	-	0	3	1	118	0.008	0.033	-	-
Gpi1	Biallelic.nonbursty	-	-	-	-	-	-	5	8	107	1	0.926	0.95	-	-
Tmem179	Silent	-	-	-	-	-	-	0	0	0	122	0	0	-	-
Fancm	Biallelic.bursty	0.397	0.814	0.00416	394.359	371.92	0.861	3	23	85	8	0.739	0.908	0.00021	C
Pld4	Silent	-	-	-	-	-	-	0	0	0	122	0	0	-	-
Zfand2b	Biallelic.bursty	0.276	0.254	0.737	326.141	359.581	0.746	25	27	35	31	0.508	0.525	0.20009	C
Myo18a	Biallelic.bursty	0.148	0.132	0.697	299.755	190.943	0.285	28	12	16	64	0.367	0.233	0.01024	C
Xcl1	Silent	-	-	-	-	-	-	0	0	0	122	0	0	-	-
Lhx5	Silent	-	-	-	-	-	-	0	0	0	122	0	0	-	-
Cyp2a5	Silent	-	-	-	-	-	-	0	0	0	122	0	0	-	-
Cyp26a1	MonoA	-0.001	-	-	-351.347	-	-	1	0	0	121	0.008	0	-	-
Ctse	Silent	-	-	-	-	-	-	0	0	0	122	0	0	-	-
Cyp17a1	MonoA	-0.002	-	-	-45.137	-	-	1	0	0	121	0.008	0	-	-
Cyp19a1	Silent	-	-	-	-	-	-	0	0	0	122	0	0	-	-
Cycs	Biallelic.bursty	0.318	0.29	0.707	17.645	18.411	0.941	2	2	15	93	0.152	0.152	0	C
Haus8	Biallelic.bursty	0.534	0.507	0.851	477.115	277.13	0.097	27	11	65	10	0.814	0.673	0.10738	C
Msrb2	Biallelic.bursty	0.132	0.195	0.277	217.858	361.351	0.231	14	37	15	56	0.238	0.426	0.25631	C
Pcolce2	Biallelic.nonbursty	-	-	-	-	-	-	4	11	1	106	0.041	0.098	-	-
Casc5	Biallelic.bursty	0.424	0.488	0.547	204.515	219.61	0.827	11	20	67	20	0.661	0.737	3e-05	C
Fgf16	Silent	-	-	-	-	-	-	0	0	0	122	0	0	-	-
Prss23	Silent	-	-	-	-	-	-	0	0	0	122	0	0	-	-
Slamf9	Biallelic.bursty	0.027	0.018	0.527	110.667	319.755	0.221	6	8	2	106	0.066	0.082	0.07282	C
Nfkbiz	Biallelic.bursty	0.013	0.04	0.127	286.204	261.073	0.907	6	11	1	104	0.057	0.098	0.68359	C
Akr1c6	Silent	-	-	-	-	-	-	0	0	0	122	0	0	-	-
Klrb1b	Silent	-	-	-	-	-	-	0	0	0	122	0	0	-	-
Lyrm1	Biallelic.bursty	0.169	0.155	0.795	246.258	207.935	0.728	26	22	11	63	0.303	0.27	0.66013	C
Lhpp	Biallelic.nonbursty	-	-	-	-	-	-	1	14	1	106	0.016	0.123	-	-
Hist1h1a	Silent	-	-	-	-	-	-	0	0	0	122	0	0	-	-
Dsg3	Silent	-	-	-	-	-	-	0	0	0	122	0	0	-	-
Tssk4	Silent	-	-	-	-	-	-	0	0	0	122	0	0	-	-
1700027A23Rik	Silent	-	-	-	-	-	-	0	0	0	122	0	0	-	-
Il31	Silent	-	-	-	-	-	-	0	0	0	122	0	0	-	-
Abcc3	MonoA	0.071	-0.006	-	263.29	-45.419	-	22	0	0	100	0.18	0	-	-
Il17c	MonoA	0	-	-	-3656.08	-	-	1	0	0	121	0.008	0	-	-
Lin28a	Biallelic.bursty	0.032	0.199	8.6e-05	224.577	113.507	0.0916	9	37	5	69	0.117	0.35	0.95246	C
Slc35c1	Biallelic.bursty	0.048	0.16	0.00281	174.626	295.612	0.341	5	41	10	65	0.124	0.421	0.03994	C
Nags	MonoA	0.002	-	-	348.405	-	-	3	0	0	119	0.025	0	-	-
Ehmt2	Biallelic.bursty	0.372	0.233	0.142	76.128	105.42	0.422	29	16	29	47	0.479	0.372	0.00515	C
Xylt2	Biallelic.bursty	0.122	0.127	0.913	226.264	256.699	0.785	18	20	12	72	0.246	0.262	0.04832	C
Dnd1	Biallelic.nonbursty	-	-	-	-	-	-	2	2	0	118	0.016	0.016	-	-
Nlrp3	Biallelic.nonbursty	-	-	-	-	-	-	1	5	0	116	0.008	0.041	-	-
6720489N17Rik	Biallelic.bursty	0.048	0.04	0.61	375.321	337.722	0.849	14	12	7	89	0.172	0.156	0.01362	C
Il17re	Biallelic.bursty	0.03	0.02	0.475	232.979	283.791	0.693	9	8	4	101	0.107	0.098	0.0073	C
Trp53bp2	Biallelic.bursty	0.101	0.144	0.385	248.686	270.642	0.879	13	25	15	65	0.237	0.339	0.0118	C
Ranbp10	Biallelic.bursty	0.165	0.203	0.526	240.332	170.525	0.282	20	21	25	53	0.378	0.387	0.00315	C
Cd3eap	Biallelic.bursty	0.446	0.678	0.222	211.227	138.624	0.404	12	15	72	16	0.73	0.757	3e-05	C
Arfgap1	Biallelic.bursty	0.17	0.2	0.627	130.136	152.7	0.661	14	28	21	58	0.289	0.405	0.0053	C
0610010K14Rik	Silent	-	-	-	-	-	-	0	0	0	122	0	0	-	-
Odf4	Silent	-	-	-	-	-	-	0	0	0	122	0	0	-	-
Dusp15	Silent	-	-	-	-	-	-	0	0	0	122	0	0	-	-
Lace1	Biallelic.bursty	0.044	0.057	0.52	430.278	329.363	0.569	15	16	3	88	0.148	0.156	0.88984	C
Gdf10	Silent	-	-	-	-	-	-	0	0	0	122	0	0	-	-
Ctnna2	Silent	-	-	-	-	-	-	0	0	0	122	0	0	-	-
Rgs12	MonoB	-	-0.001	-	-	-561.434	-	0	1	0	121	0	0.008	-	-
Rasgef1b	MonoA	-0.002	-	-	-45.137	-	-	1	0	0	121	0.008	0	-	-
St8sia6	Silent	-	-	-	-	-	-	0	0	0	122	0	0	-	-
Il17d	Silent	-	-	-	-	-	-	0	0	0	122	0	0	-	-
Lctl	Biallelic.bursty	0.542	0.456	0.457	56.295	110.074	0.0897	12	24	52	30	0.542	0.644	3e-05	C
Oplah	Biallelic.bursty	0.067	0.054	0.592	136.314	126.957	0.886	14	10	6	90	0.167	0.133	0.01631	C
Fnbp1l	Biallelic.bursty	0.223	0.087	0.112	32.941	120.544	0.019	15	23	13	69	0.233	0.3	0.03026	C
Gtpbp10	Biallelic.bursty	0.178	0.209	0.602	186.25	173.618	0.869	21	29	20	51	0.339	0.405	0.18382	C
Otos	Silent	-	-	-	-	-	-	0	0	0	122	0	0	-	-
Fev	Silent	-	-	-	-	-	-	0	0	0	122	0	0	-	-
Cd109	Silent	-	-	-	-	-	-	0	0	0	122	0	0	-	-
Zfp735	MonoB	-0.002	-0.002	-	-45.137	-45.137	-	0	1	0	121	0	0.008	-	-
Tex28	Silent	-	-	-	-	-	-	0	0	0	122	0	0	-	-
Trmt112	Biallelic.bursty	0.361	0.423	0.517	159.969	299.114	0.0584	6	33	49	30	0.466	0.695	2e-05	C
Fkbp2	Silent	-	-	-	-	-	-	0	0	0	122	0	0	-	-
Fam122b	Biallelic.nonbursty	-	-	-	-	-	-	56	0	1	65	0.467	0.008	-	-
Fgf8	Silent	-	-	-	-	-	-	0	0	0	122	0	0	-	-
Gstt1	Silent	-	-	-	-	-	-	0	0	0	122	0	0	-	-
Gstm6	Silent	-	-	-	-	-	-	0	0	0	122	0	0	-	-
Gsta2	Biallelic.bursty	0.074	0.04	0.333	47.473	69.533	0.714	13	10	1	97	0.116	0.091	0.78744	R
Hes3	Silent	-	-	-	-	-	-	0	0	0	122	0	0	-	-
Hes2	Silent	-	-	-	-	-	-	0	0	0	122	0	0	-	-
Hes1	Silent	-	-	-	-	-	-	0	0	0	122	0	0	-	-
Hells	Biallelic.bursty	0.467	0.542	0.526	117.113	121.186	0.922	17	20	56	25	0.619	0.644	0.00038	C
Fcrla	Silent	-	-	-	-	-	-	0	0	0	122	0	0	-	-
Adhfe1	Biallelic.nonbursty	-	-	-	-	-	-	6	8	0	108	0.049	0.066	-	-
4930519G04Rik	MonoA	-0.001	-	-	-561.434	-	-	1	0	0	121	0.008	0	-	-
Ubl4b	Silent	-	-	-	-	-	-	0	0	0	122	0	0	-	-
Gcat	Biallelic.bursty	0.672	0.492	0.237	251.33	225.208	0.782	24	11	67	16	0.771	0.661	0.00152	C
Poteg	Silent	-	-	-	-	-	-	0	0	0	122	0	0	-	-
Xbp1	Biallelic.bursty	0.577	0.242	0.00184	317.723	299.259	0.847	41	7	52	19	0.782	0.496	0.00896	C
Nr1h3	MonoA	0.008	-	-	154.511	-	-	4	0	0	118	0.033	0	-	-
Trpc6	Biallelic.nonbursty	-	-	-	-	-	-	6	2	0	114	0.049	0.016	-	-
Epb4.1	Biallelic.bursty	0.561	0.485	0.505	202.103	207.93	0.943	18	12	73	15	0.771	0.72	0.00028	C
Akap6	Silent	-	-	-	-	-	-	0	0	0	122	0	0	-	-
Gm7609	Silent	-	-	-	-	-	-	0	0	0	122	0	0	-	-
Agbl5	Biallelic.nonbursty	-	-	-	-	-	-	4	4	0	114	0.033	0.033	-	-
Wbscr22	Biallelic.bursty	0.86	0.928	0.797	172.935	153.255	0.779	11	14	86	9	0.808	0.833	0.00131	C
Bcl2l14	Silent	-	-	-	-	-	-	0	0	0	122	0	0	-	-
Duoxa2	Biallelic.nonbursty	-	-	-	-	-	-	1	4	0	117	0.008	0.033	-	-
Rbm22	Biallelic.bursty	0.603	0.679	0.687	213.347	189.866	0.783	14	19	74	13	0.733	0.775	0.00414	C
Prkrip1	Biallelic.bursty	0.288	0.254	0.677	33.026	29.621	0.883	11	5	25	62	0.35	0.291	0	C
Ube2w	Biallelic.bursty	0.148	0.324	0.0363	143.311	76.575	0.153	23	32	18	48	0.339	0.413	0.67987	C
4933407L21Rik	Silent	-	-	-	-	-	-	0	0	0	122	0	0	-	-
Spata3	Silent	-	-	-	-	-	-	0	0	0	122	0	0	-	-
Aatk	Silent	-	-	-	-	-	-	0	0	0	122	0	0	-	-
Postn	Silent	-	-	-	-	-	-	0	0	0	122	0	0	-	-
Etv2	Silent	-	-	-	-	-	-	0	0	0	122	0	0	-	-
Etv1	Biallelic.nonbursty	-	-	-	-	-	-	3	3	0	116	0.025	0.025	-	-
Ank3	Biallelic.nonbursty	-	-	-	-	-	-	0	4	1	117	0.008	0.041	-	-
Krtap12-1	Silent	-	-	-	-	-	-	0	0	0	122	0	0	-	-
Pus1	Biallelic.bursty	0.497	0.532	0.844	54.957	55.299	0.99	15	21	52	33	0.554	0.603	2e-05	C
Snora75	Silent	-	-	-	-	-	-	0	0	0	122	0	0	-	-
Snord82	Silent	-	-	-	-	-	-	0	0	0	122	0	0	-	-
C130036L24Rik	Biallelic.nonbursty	-	-	-	-	-	-	2	5	0	115	0.016	0.041	-	-
C5ar1	Silent	-	-	-	-	-	-	0	0	0	122	0	0	-	-
C4bp	Silent	-	-	-	-	-	-	0	0	0	122	0	0	-	-
Siglec5	Silent	-	-	-	-	-	-	0	0	0	122	0	0	-	-
Nin	Biallelic.bursty	0.094	0.067	0.359	417.636	334.423	0.604	20	15	10	77	0.246	0.205	0.04482	C
Mta2	Biallelic.bursty	0.233	0.272	0.61	164.612	113.014	0.325	26	24	27	39	0.457	0.44	0.1649	C
Nemf	Biallelic.bursty	0.664	0.873	0.289	170.774	93.583	0.221	18	16	72	9	0.783	0.765	0.09499	C
Ecel1	Silent	-	-	-	-	-	-	0	0	0	122	0	0	-	-
Slc38a10	Biallelic.bursty	0.113	0.2	0.0816	307.983	305.185	0.979	11	31	24	55	0.289	0.455	0.00112	C
Tpbg	Silent	-	-	-	-	-	-	0	0	0	122	0	0	-	-
B230120H23Rik	Biallelic.bursty	0.078	0.102	0.452	167.61	133.671	0.616	13	22	8	78	0.174	0.248	0.12054	C
Hmga1	Silent	-	-	-	-	-	-	0	0	0	122	0	0	-	-
Il21	Silent	-	-	-	-	-	-	0	0	0	122	0	0	-	-
Donson	Biallelic.bursty	0.109	0.111	0.951	333.393	209.804	0.241	27	18	11	64	0.317	0.242	0.40501	C
Cldn15	MonoB	-	-0.001	-	-	-351.347	-	0	1	0	121	0	0.008	-	-
Arhgap23	Biallelic.nonbursty	-	-	-	-	-	-	4	6	0	112	0.033	0.049	-	-
Kcnj13	Silent	-	-	-	-	-	-	0	0	0	122	0	0	-	-
Cbr2	Silent	-	-	-	-	-	-	0	0	0	122	0	0	-	-
Cbr1	Biallelic.bursty	0.331	0.145	0.00228	310.147	260.538	0.57	42	5	38	34	0.672	0.361	0.00022	C
Gzmc	Silent	-	-	-	-	-	-	0	0	0	122	0	0	-	-
Cbl	Biallelic.bursty	0.194	0.194	0.996	149.969	155.025	0.932	24	26	20	51	0.364	0.38	0.20262	C
Serpina6	Silent	-	-	-	-	-	-	0	0	0	122	0	0	-	-
Cav3	Silent	-	-	-	-	-	-	0	0	0	122	0	0	-	-
4930440C22Rik	Silent	-	-	-	-	-	-	0	0	0	122	0	0	-	-
Ctnnd1	Biallelic.bursty	0.421	0.518	0.466	76.423	58.234	0.371	14	21	53	26	0.588	0.649	0.00015	C
Ctnnb1	Biallelic.nonbursty	-	-	-	-	-	-	3	5	113	1	0.951	0.967	-	-
Casp7	Biallelic.bursty	0.282	0.17	0.0918	494.42	478.724	0.933	28	12	32	43	0.522	0.383	0.00051	C
Casp4	Silent	-	-	-	-	-	-	0	0	0	122	0	0	-	-
Capg	Biallelic.bursty	0.31	0.367	0.565	1102.09	907.641	0.534	16	13	69	19	0.726	0.701	2e-05	C
Scarna6	Silent	-	-	-	-	-	-	0	0	0	122	0	0	-	-
Luc7l2	Biallelic.bursty	0.749	0.617	0.427	87.384	113.711	0.421	18	19	69	12	0.737	0.746	0.04786	C
Samd4	Silent	-	-	-	-	-	-	0	0	0	122	0	0	-	-
Nfatc2	MonoA	0	-	-	-1128.61	-	-	1	0	0	121	0.008	0	-	-
4930563E22Rik	Biallelic.nonbursty	-	-	-	-	-	-	2	2	0	118	0.016	0.016	-	-
1190007F08Rik	Biallelic.bursty	0.532	1.094	0.000272	123.699	54.992	0.145	16	26	62	13	0.667	0.752	0.13002	C
Tufm	Biallelic.nonbursty	-	-	-	-	-	-	9	2	107	4	0.951	0.893	-	-
Vps39	Biallelic.bursty	0.23	0.183	0.425	277.854	372.554	0.299	26	24	29	38	0.47	0.453	0.12845	C
Stx4a	Silent	-	-	-	-	-	-	0	0	0	122	0	0	-	-
Tcfe3	Biallelic.nonbursty	-	-	-	-	-	-	68	2	2	50	0.574	0.033	-	-
Itih5	Silent	-	-	-	-	-	-	0	0	0	122	0	0	-	-
Usp37	Biallelic.bursty	0.575	0.633	0.683	299.344	437.098	0.314	14	21	74	13	0.721	0.779	0.00775	C
A730008H23Rik	Silent	-	-	-	-	-	-	0	0	0	122	0	0	-	-
Aass	MonoA	0.005	-	-	165.61	-	-	2	0	0	120	0.016	0	-	-
Tnfsf9	MonoA	0	-	-	1582.45	-	-	3	0	0	119	0.025	0	-	-
Epc1	Biallelic.bursty	0.157	0.194	0.48	98.961	66.697	0.293	24	21	15	61	0.322	0.298	0.14842	C
Ankrd33b	MonoB	-	-0.001	-	-	-561.434	-	0	1	0	121	0	0.008	-	-
Zcchc8	Biallelic.bursty	0.811	0.526	0.0466	122.349	290.487	0.0313	19	19	65	18	0.694	0.694	0.00419	C
St5	Biallelic.nonbursty	-	-	-	-	-	-	4	9	1	108	0.041	0.082	-	-
4933400F21Rik	Biallelic.nonbursty	-	-	-	-	-	-	3	2	0	117	0.025	0.016	-	-
Cdhr5	Biallelic.nonbursty	-	-	-	-	-	-	1	3	0	118	0.008	0.025	-	-
Asb18	Silent	-	-	-	-	-	-	0	0	0	122	0	0	-	-
Enpep	Biallelic.bursty	0.928	0.812	0.48	570.296	381.499	0.364	17	6	90	9	0.877	0.787	9e-05	C
Ftl1	Biallelic.nonbursty	-	-	-	-	-	-	105	0	13	0	1	0.11	-	-
Fth1	Silent	-	-	-	-	-	-	0	0	0	122	0	0	-	-
Brd2	Biallelic.bursty	0.679	0.595	0.526	58.782	101.075	0.161	14	14	65	16	0.725	0.725	0.0002	C
Prlh	Silent	-	-	-	-	-	-	0	0	0	122	0	0	-	-
Xkr5	MonoA	-0.001	-	-	-769.58	-	-	2	0	0	120	0.016	0	-	-
Gatad2a	Biallelic.bursty	0.856	1.439	0.116	285.352	100.58	0.0763	10	8	97	7	0.877	0.861	9e-05	C
Cry2	Biallelic.bursty	0.03	0.052	0.26	177.789	234.991	0.606	5	17	3	96	0.066	0.165	0.09841	C
Shc1	Silent	-	-	-	-	-	-	0	0	0	122	0	0	-	-
Tex14	Biallelic.nonbursty	-	-	-	-	-	-	8	5	0	109	0.066	0.041	-	-
Scly	Biallelic.bursty	0.245	0.152	0.0986	134.741	562.811	0.00138	26	18	29	46	0.462	0.395	0.00619	C
Serpinb6e	Silent	-	-	-	-	-	-	0	0	0	122	0	0	-	-
Edil3	Silent	-	-	-	-	-	-	0	0	0	122	0	0	-	-
Dnaja4	MonoB	-	0	-	-	-3656.08	-	0	1	0	121	0	0.008	-	-
Angel2	Biallelic.bursty	0.153	0.261	0.0928	322.14	160.523	0.22	24	23	25	45	0.419	0.41	0.06208	C
1700020N18Rik	Silent	-	-	-	-	-	-	0	0	0	122	0	0	-	-
Gm6772	Silent	-	-	-	-	-	-	0	0	0	121	0	0	-	-
Elp2	Biallelic.bursty	0.809	0.899	0.617	246.829	156.299	0.256	21	15	78	5	0.832	0.782	0.70849	C
Trim54	Biallelic.nonbursty	-	-	-	-	-	-	2	1	0	119	0.016	0.008	-	-
Pigz	Biallelic.bursty	0.022	0.061	0.0636	126.675	86.338	0.475	7	15	2	98	0.074	0.139	0.4554	C
Map3k13	Silent	-	-	-	-	-	-	0	0	0	122	0	0	-	-
Dip2b	Biallelic.bursty	0.299	0.219	0.227	220.496	278.674	0.476	24	15	41	33	0.575	0.496	0.00082	C
Olfr1416	Silent	-	-	-	-	-	-	0	0	0	122	0	0	-	-
Olfr1415	Silent	-	-	-	-	-	-	0	0	0	122	0	0	-	-
Ccl21b|Ccl21c|Gm10591|Gm13304	Silent	-	-	-	-	-	-	0	0	0	122	0	0	-	-
Olfr1413	Silent	-	-	-	-	-	-	0	0	0	122	0	0	-	-
Olfr1412	Silent	-	-	-	-	-	-	0	0	0	122	0	0	-	-
Olfr1411	Silent	-	-	-	-	-	-	0	0	0	122	0	0	-	-
Olfr1410	Silent	-	-	-	-	-	-	0	0	0	122	0	0	-	-
Olfr12	Silent	-	-	-	-	-	-	0	0	0	122	0	0	-	-
Kbtbd8	Biallelic.bursty	0.026	0.045	0.299	251.188	158.641	0.381	11	14	0	97	0.09	0.115	0.21037	R
Ift46	Biallelic.bursty	0.29	0.57	0.0187	206.696	167.984	0.588	10	36	50	25	0.496	0.711	0.00318	C
Mir149	Silent	-	-	-	-	-	-	0	0	0	122	0	0	-	-
Slc25a20	Biallelic.bursty	0.791	0.335	0.00414	185.34	247.296	0.462	28	5	68	14	0.835	0.635	0.00023	C
Prl8a9	Silent	-	-	-	-	-	-	0	0	0	122	0	0	-	-
Lin54	Biallelic.bursty	0.211	0.103	0.0438	58.912	116.25	0.11	26	16	11	68	0.306	0.223	0.19347	C
9430060I03Rik	Silent	-	-	-	-	-	-	0	0	0	122	0	0	-	-
Gm9880	Silent	-	-	-	-	-	-	0	0	0	122	0	0	-	-
Gemin5	Silent	-	-	-	-	-	-	0	0	0	122	0	0	-	-
Scfd2	Biallelic.bursty	0.053	0.074	0.366	306.195	138.216	0.0938	16	17	9	80	0.205	0.213	0.04435	C
Ldlrad1	Silent	-	-	-	-	-	-	0	0	0	122	0	0	-	-
Larp4	Biallelic.bursty	0.444	0.397	0.652	69.164	89.468	0.548	17	18	49	32	0.569	0.578	4e-05	C
Efcab3	Biallelic.nonbursty	-	-	-	-	-	-	1	1	0	120	0.008	0.008	-	-
Slx	Silent	-	-	-	-	-	-	0	0	0	122	0	0	-	-
Ccdc9	Biallelic.nonbursty	-	-	-	-	-	-	3	8	1	110	0.033	0.074	-	-
Prr24	Biallelic.bursty	0.034	0.021	0.44	326.102	93.841	0.412	17	7	0	98	0.139	0.057	0.27288	R
Cd72	Biallelic.bursty	0.044	0.035	0.694	82.215	101.848	0.676	15	7	2	98	0.139	0.074	0.4554	C
Mrap2	Silent	-	-	-	-	-	-	0	0	0	122	0	0	-	-
Rnf151	Silent	-	-	-	-	-	-	0	0	0	122	0	0	-	-
Adat1	Biallelic.bursty	0.064	0.144	0.0253	212.591	405.744	0.341	9	33	8	71	0.14	0.339	0.21575	C
Abt1	Silent	-	-	-	-	-	-	0	0	0	122	0	0	-	-
Rnf19a	Biallelic.bursty	0.065	0.088	0.465	162.421	110.451	0.477	12	16	6	88	0.148	0.18	0.06747	C
Mterfd2	Biallelic.bursty	0.202	0.319	0.14	125.091	85.266	0.304	23	32	19	48	0.344	0.418	0.57732	C
Aim2	Silent	-	-	-	-	-	-	0	0	0	122	0	0	-	-
Car14	Biallelic.bursty	0.039	0.026	0.531	82.859	147.66	0.422	9	10	2	101	0.09	0.098	0.32955	C
Zfyve27	Biallelic.bursty	0.089	0.083	0.874	156.323	240.997	0.239	18	19	8	76	0.215	0.223	0.24254	C
Gyltl1b	Biallelic.bursty	0.221	0.235	0.82	199.943	208.99	0.906	12	18	32	56	0.373	0.424	0	C
Cyp4f39	Biallelic.nonbursty	-	-	-	-	-	-	1	12	3	106	0.033	0.123	-	-
Sept2	Biallelic.nonbursty	-	-	-	-	-	-	5	7	109	1	0.934	0.951	-	-
Ppp1r3d	Silent	-	-	-	-	-	-	0	0	0	122	0	0	-	-
Ncam1	Biallelic.nonbursty	-	-	-	-	-	-	1	10	0	111	0.008	0.082	-	-
Calb1	Silent	-	-	-	-	-	-	0	0	0	122	0	0	-	-
Mecp2	MonoA	0.012	-0.002	-	182.096	-45.137	-	9	0	0	112	0.074	0	-	-
Pdia4	Silent	-	-	-	-	-	-	0	0	0	122	0	0	-	-
Mea1	Biallelic.bursty	0.956	1.17	0.568	137.437	100.659	0.533	10	13	90	3	0.862	0.888	0.30309	C
Cacybp	Biallelic.bursty	1.082	1.317	0.472	71.274	76.81	0.85	7	16	93	4	0.833	0.908	0.06575	C
Kitl	Silent	-	-	-	-	-	-	0	0	0	122	0	0	-	-
Stk32b	MonoA	0	-	-	729.023	-	-	1	0	0	121	0.008	0	-	-
Ptges	Biallelic.nonbursty	-	-	-	-	-	-	21	1	98	1	0.983	0.818	-	-
Trpv6	Biallelic.nonbursty	-	-	-	-	-	-	10	4	0	108	0.082	0.033	-	-
D2hgdh	Silent	-	-	-	-	-	-	0	0	0	122	0	0	-	-
Ptprh	Silent	-	-	-	-	-	-	0	0	0	122	0	0	-	-
2310008H04Rik	Biallelic.bursty	0.069	0.066	0.916	800.26	651.274	0.664	25	20	14	63	0.32	0.279	0.17518	C
Cpped1	Biallelic.bursty	0.176	0.14	0.398	496.102	733.637	0.233	28	26	24	41	0.437	0.42	0.42054	C
Ypel5	Biallelic.bursty	0.549	0.619	0.679	205.223	130.675	0.16	12	6	80	19	0.786	0.735	0	C
Lrrc27	MonoB	-	0.029	-	-	146.237	-	0	9	0	113	0	0.074	-	-
Mif4gd	Silent	-	-	-	-	-	-	0	0	0	122	0	0	-	-
Akap7	Biallelic.bursty	0.087	0.08	0.826	248.896	252.662	0.975	24	18	10	70	0.279	0.23	0.29149	C
Ccdc115	Biallelic.bursty	0.418	0.565	0.303	71.53	54.367	0.533	23	21	41	34	0.538	0.521	0.00484	C
Ms4a4b	Silent	-	-	-	-	-	-	0	0	0	122	0	0	-	-
Nrip2	MonoA	0.009	-	-	80.89	-	-	4	0	0	118	0.033	0	-	-
Fign	Silent	-	-	-	-	-	-	0	0	0	122	0	0	-	-
Myg1	Silent	-	-	-	-	-	-	0	0	0	122	0	0	-	-
Slc18a3	Silent	-	-	-	-	-	-	0	0	0	122	0	0	-	-
Ap4s1	Biallelic.bursty	0.103	0.075	0.438	234.76	269.627	0.788	21	16	6	79	0.221	0.18	0.52121	C
Cxcl12	Silent	-	-	-	-	-	-	0	0	0	121	0	0	-	-
Gpa33	Biallelic.nonbursty	-	-	-	-	-	-	1	35	2	84	0.025	0.303	-	-
Ccbp2	Silent	-	-	-	-	-	-	0	0	0	122	0	0	-	-
Dctn5	Biallelic.bursty	0.405	0.69	0.158	547.125	325.405	0.192	9	23	72	13	0.692	0.812	0.0014	C
Ncstn	Biallelic.bursty	0.332	0.412	0.425	181.992	160.843	0.749	18	25	45	28	0.543	0.603	0.0078	C
Wbscr17	MonoB	-	-0.002	-	-	-45.137	-	0	1	0	121	0	0.008	-	-
Diras1	Silent	-	-	-	-	-	-	0	0	0	122	0	0	-	-
Abhd11	Biallelic.bursty	0.741	0.882	0.524	624.069	308.864	0.0527	13	9	91	7	0.867	0.833	0.00179	C
Oas1a	Silent	-	-	-	-	-	-	0	0	0	122	0	0	-	-
Emilin2	Biallelic.nonbursty	-	-	-	-	-	-	1	1	0	120	0.008	0.008	-	-
Itgb8	Silent	-	-	-	-	-	-	0	0	0	122	0	0	-	-
Cbfa2t3	Biallelic.bursty	0.022	0.094	0.00243	183.426	140.014	0.623	5	22	3	92	0.066	0.205	0.21768	C
Grb2	Biallelic.bursty	0.325	0.284	0.673	61.182	54.891	0.789	25	19	31	43	0.475	0.424	0.00667	C
Gpx4	Silent	-	-	-	-	-	-	0	0	0	122	0	0	-	-
Gpx3	Biallelic.nonbursty	-	-	-	-	-	-	27	4	1	90	0.23	0.041	-	-
Lancl1	Biallelic.bursty	0.196	0.328	0.368	530.108	79.707	0.293	43	12	38	26	0.681	0.42	0.11409	C
Sec61a2	Biallelic.bursty	0.115	0.181	0.167	82.933	77.845	0.88	11	26	12	71	0.192	0.317	0.01867	C
Abhd1	Biallelic.bursty	0.039	0.025	0.373	120.157	203.21	0.351	13	11	1	97	0.115	0.098	0.71897	R
Trip11	Biallelic.bursty	0.293	0.219	0.39	107.664	160.144	0.461	26	19	31	41	0.487	0.427	0.01303	C
Wnt1	Silent	-	-	-	-	-	-	0	0	0	122	0	0	-	-
Plcg1	Biallelic.bursty	0.066	0.112	0.128	199.29	61.181	0.0232	18	18	5	79	0.192	0.192	0.72741	C
3110007F17Rik	Silent	-	-	-	-	-	-	0	0	0	122	0	0	-	-
Gtpbp5	Biallelic.bursty	0.112	0.115	0.958	216.9	155.368	0.4	22	17	9	72	0.258	0.217	0.24773	C
Cdca4	Biallelic.bursty	0.459	0.21	0.00254	276.071	514.998	0.0323	30	15	50	23	0.678	0.551	0.01879	C
Gatsl3	Biallelic.bursty	0.626	0.464	0.312	147.539	257.916	0.163	18	23	54	21	0.621	0.664	0.01193	C
Myh14	Silent	-	-	-	-	-	-	0	0	0	122	0	0	-	-
Slc16a14	MonoB	-	0	-	-	-2701.93	-	0	1	0	121	0	0.008	-	-
Rnf135	Biallelic.bursty	0.027	0.049	0.283	454.266	260.579	0.208	12	9	5	96	0.139	0.115	0.01235	C
2400003C14Rik	Biallelic.nonbursty	-	-	-	-	-	-	3	8	107	3	0.909	0.95	-	-
Serpinb3d	Silent	-	-	-	-	-	-	0	0	0	122	0	0	-	-
Prss46	Silent	-	-	-	-	-	-	0	0	0	122	0	0	-	-
Caps2	Silent	-	-	-	-	-	-	0	0	0	122	0	0	-	-
Zfp827	Silent	-	-	-	-	-	-	0	0	0	122	0	0	-	-
Ankrd27	Biallelic.bursty	0.256	0.172	0.184	347.301	546.416	0.225	29	40	23	29	0.43	0.521	0.1342	R
Abca13	Biallelic.nonbursty	-	-	-	-	-	-	15	4	0	102	0.124	0.033	-	-
Kiss1	Silent	-	-	-	-	-	-	0	0	0	122	0	0	-	-
Il22ra2	Silent	-	-	-	-	-	-	0	0	0	122	0	0	-	-
Il22ra1	Silent	-	-	-	-	-	-	0	0	0	122	0	0	-	-
Hapln3	Silent	-	-	-	-	-	-	0	0	0	122	0	0	-	-
Klhdc1	Biallelic.nonbursty	-	-	-	-	-	-	2	4	0	116	0.016	0.033	-	-
Smg5	Biallelic.bursty	0.307	0.259	0.527	111.469	140.96	0.488	31	19	31	38	0.521	0.42	0.06575	C
Mki67ip	Biallelic.bursty	1.598	1.746	0.687	140.221	85.13	0.215	9	8	103	1	0.926	0.917	0.74727	C
Gls	Biallelic.bursty	0.352	0.291	0.453	211.341	248.195	0.613	24	19	42	34	0.555	0.513	0.00258	C
Neb	Biallelic.bursty	0.009	0.009	0.968	811.328	1327.46	0.519	7	7	0	108	0.057	0.057	0.50154	R
Acot2	Biallelic.nonbursty	-	-	-	-	-	-	1	2	1	118	0.016	0.025	-	-
Vmn1r8	Silent	-	-	-	-	-	-	0	0	0	122	0	0	-	-
Vmn1r9	Silent	-	-	-	-	-	-	0	0	0	122	0	0	-	-
Vmn1r32	MonoB	-	-0.001	-	-	-171.248	-	0	1	0	121	0	0.008	-	-
Synpr	Silent	-	-	-	-	-	-	0	0	0	122	0	0	-	-
Fut10	Biallelic.nonbursty	-	-	-	-	-	-	3	5	1	113	0.033	0.049	-	-
2900060B14Rik	Biallelic.nonbursty	-	-	-	-	-	-	3	3	0	116	0.025	0.025	-	-
Ear1	Silent	-	-	-	-	-	-	0	0	0	122	0	0	-	-
Wasl	Biallelic.bursty	0.327	0.447	0.252	163.93	178.874	0.813	17	30	43	29	0.504	0.613	0.01971	C
Cyp1a1	Silent	-	-	-	-	-	-	0	0	0	122	0	0	-	-
Prkca	Silent	-	-	-	-	-	-	0	0	0	122	0	0	-	-
Clip2	Biallelic.bursty	0.039	0.069	0.321	135.927	80.526	0.257	9	16	4	92	0.107	0.165	0.14354	C
Ccl27b|Gm13305|Gm13306|Gm2002|Gm2506|Il11ra2	Silent	-	-	-	-	-	-	0	0	0	122	0	0	-	-
Ccl27b|Gm13305|Gm13306|Gm2002|Gm2506|Il11ra2	Silent	-	-	-	-	-	-	0	0	0	122	0	0	-	-
Ccl27b|Gm13305|Gm13306|Gm2002|Gm2506|Il11ra2	Silent	-	-	-	-	-	-	0	0	0	122	0	0	-	-
Zkscan14	Biallelic.bursty	0.038	0.039	0.979	264.749	178.866	0.451	13	12	2	95	0.123	0.115	0.80942	C
Plekho1	Silent	-	-	-	-	-	-	0	0	0	122	0	0	-	-
Nde1	Biallelic.bursty	0.147	0.295	0.0164	415.232	391.402	0.872	9	38	29	42	0.322	0.568	0.00315	C
Eif4e2	Biallelic.bursty	1.971	1.829	0.71	19	42.722	0.295	5	12	96	3	0.871	0.931	0.03188	C
Osbpl3	Biallelic.nonbursty	-	-	-	-	-	-	5	21	0	96	0.041	0.172	-	-
Glipr1l1	Silent	-	-	-	-	-	-	0	0	0	122	0	0	-	-
Zdhhc3	Biallelic.bursty	1.006	0.431	0.000633	110.81	254.379	0.0777	21	9	73	16	0.79	0.689	6e-05	C
Gpatch3	Biallelic.bursty	0.044	0.013	0.109	153.389	749.308	0.2	13	8	1	98	0.117	0.075	0.9569	R
Gm13103	Silent	-	-	-	-	-	-	0	0	0	122	0	0	-	-
Slfnl1	Silent	-	-	-	-	-	-	0	0	0	122	0	0	-	-
Plcb2	Silent	-	-	-	-	-	-	0	0	0	122	0	0	-	-
BC049762	MonoB	-	0.002	-	-	1600.4	-	0	2	0	120	0	0.016	-	-
Bnc2	Biallelic.nonbursty	-	-	-	-	-	-	1	3	0	118	0.008	0.025	-	-
Palm2	Silent	-	-	-	-	-	-	0	0	0	122	0	0	-	-
Rgp1	Biallelic.bursty	0.119	0.103	0.658	212.385	157.387	0.558	22	17	15	66	0.308	0.267	0.02175	C
Clec16a	Biallelic.bursty	0.16	0.089	0.146	83.768	90.238	0.836	20	8	15	77	0.292	0.192	2e-05	C
Hprt	Biallelic.nonbursty	-	-	-	-	-	-	107	0	15	0	1	0.123	-	-
Slc35f1	Silent	-	-	-	-	-	-	0	0	0	122	0	0	-	-
Fbxl21	Biallelic.nonbursty	-	-	-	-	-	-	10	1	0	111	0.082	0.008	-	-
Fam118b	Biallelic.bursty	0.309	0.435	0.256	152.054	181.923	0.688	13	30	40	36	0.445	0.588	0.00094	C
Wbscr28	Silent	-	-	-	-	-	-	0	0	0	122	0	0	-	-
Nanos2	Silent	-	-	-	-	-	-	0	0	0	122	0	0	-	-
D630045J12Rik	Biallelic.nonbursty	-	-	-	-	-	-	1	2	0	119	0.008	0.016	-	-
Bahcc1	MonoB	-	-0.002	-	-	-45.137	-	0	1	0	121	0	0.008	-	-
Nanos3	Silent	-	-	-	-	-	-	0	0	0	122	0	0	-	-
Nlrp9b	Biallelic.nonbursty	-	-	-	-	-	-	1	2	0	119	0.008	0.016	-	-
Phactr1	Silent	-	-	-	-	-	-	0	0	0	122	0	0	-	-
Ffar1	Silent	-	-	-	-	-	-	0	0	0	122	0	0	-	-
Esrp1	Biallelic.bursty	0.26	0.353	0.259	339.407	355.437	0.899	13	18	49	33	0.549	0.593	0	C
C030039L03Rik	Biallelic.nonbursty	-	-	-	-	-	-	2	7	0	113	0.016	0.057	-	-
Rtn4	Biallelic.nonbursty	-	-	-	-	-	-	6	0	115	0	1	0.95	-	-
Ccnt2	Biallelic.bursty	0.132	0.167	0.495	144.937	141.969	0.95	21	24	17	59	0.314	0.339	0.0879	C
Ysk4	Silent	-	-	-	-	-	-	0	0	0	122	0	0	-	-
Rab3gap1	Biallelic.bursty	0.258	0.213	0.479	137.624	139.791	0.967	26	19	25	48	0.432	0.373	0.02149	C
Tjp2	Biallelic.bursty	0.587	0.743	0.294	422.814	619.239	0.275	7	21	86	7	0.769	0.884	0.01131	C
Fam173a	Silent	-	-	-	-	-	-	0	0	0	122	0	0	-	-
Cntn4	Silent	-	-	-	-	-	-	0	0	0	122	0	0	-	-
Gal3st2	Silent	-	-	-	-	-	-	0	0	0	122	0	0	-	-
Lct	Biallelic.bursty	0.012	0.015	0.704	388.92	299.743	0.735	8	8	0	106	0.066	0.066	0.43779	R
Tnfaip8	Biallelic.bursty	0.133	0.055	0.04	157.081	158.347	0.987	28	9	5	79	0.273	0.116	0.45072	C
Tsc22d1	Biallelic.bursty	0.237	0.27	0.674	100.166	171.16	0.106	16	36	28	40	0.367	0.533	0.08519	C
Lrp12	Silent	-	-	-	-	-	-	0	0	0	122	0	0	-	-
Enox1	Silent	-	-	-	-	-	-	0	0	0	122	0	0	-	-
a	Silent	-	-	-	-	-	-	0	0	0	122	0	0	-	-
Ube2f	Biallelic.bursty	0.589	0.975	0.106	79.079	36.001	0.128	16	17	63	15	0.712	0.721	0.00463	C
Ercc4	Biallelic.bursty	0.172	0.166	0.903	250.13	270.2	0.826	29	20	18	53	0.392	0.317	0.21016	C
Prok2	Silent	-	-	-	-	-	-	0	0	0	122	0	0	-	-
Ttpa	Silent	-	-	-	-	-	-	0	0	0	122	0	0	-	-
Ebi3	Silent	-	-	-	-	-	-	0	0	0	122	0	0	-	-
Hspa14	Biallelic.bursty	1.036	1.593	0.152	288.797	181.801	0.258	5	12	101	3	0.876	0.934	0.02578	C
Greb1	MonoB	-0.002	0.001	-	-45.137	1153.86	-	0	2	0	120	0	0.016	-	-
C4bp-ps1	Biallelic.nonbursty	-	-	-	-	-	-	1	1	0	120	0.008	0.008	-	-
Pds5a	Biallelic.bursty	0.551	0.634	0.578	57.638	43.967	0.545	22	16	53	24	0.652	0.6	0.00139	C
Gm4297	Silent	-	-	-	-	-	-	0	0	0	122	0	0	-	-
Srrt	Biallelic.bursty	0.617	1.172	0.0303	221.069	127.473	0.278	11	19	85	6	0.793	0.86	0.10797	C
Tmem198	Biallelic.nonbursty	-	-	-	-	-	-	1	3	0	118	0.008	0.025	-	-
A630001G21Rik	Silent	-	-	-	-	-	-	0	0	0	122	0	0	-	-
Mical1	Biallelic.bursty	0.272	0.082	0.000221	219.243	393.747	0.139	48	6	19	49	0.549	0.205	0.01753	C
Cand1	Biallelic.bursty	0.191	0.188	0.96	54.62	55.452	0.971	18	18	16	67	0.286	0.286	0.00475	C
Faim3	Silent	-	-	-	-	-	-	0	0	0	122	0	0	-	-
Ppm1a	Biallelic.bursty	0.767	0.762	0.979	182.017	236.055	0.347	8	10	93	6	0.863	0.88	0.00071	C
Ppl	Biallelic.bursty	0.043	0.037	0.764	177.439	236.728	0.573	10	8	4	100	0.115	0.098	0.01231	C
Il19	Silent	-	-	-	-	-	-	0	0	0	122	0	0	-	-
Mapk8ip3	Biallelic.nonbursty	-	-	-	-	-	-	3	7	0	112	0.025	0.057	-	-
Gm14440	Silent	-	-	-	-	-	-	0	0	0	122	0	0	-	-
Gm14435	Silent	-	-	-	-	-	-	0	0	0	122	0	0	-	-
Gm14435	Silent	-	-	-	-	-	-	0	0	0	122	0	0	-	-
Gm14435	Silent	-	-	-	-	-	-	0	0	0	122	0	0	-	-
Tnfrsf19	MonoB	-	-0.001	-	-	-351.347	-	0	1	0	121	0	0.008	-	-
Tcf3	Silent	-	-	-	-	-	-	0	0	0	122	0	0	-	-
Snx31	Silent	-	-	-	-	-	-	0	0	0	122	0	0	-	-
Hnrnpa0	Biallelic.bursty	1.024	0.962	0.793	123.1	93.291	0.495	15	8	85	9	0.855	0.795	0.00034	C
Zfp523	MonoA	0.001	-0.002	-	728.623	-45.137	-	4	0	0	117	0.033	0	-	-
Atp13a4	Silent	-	-	-	-	-	-	0	0	0	122	0	0	-	-
Dhx35	Biallelic.bursty	0.101	0.11	0.762	323.983	393.565	0.627	21	27	14	60	0.287	0.336	0.34303	C
Igsf6	Silent	-	-	-	-	-	-	0	0	0	122	0	0	-	-
Rai14	Biallelic.nonbursty	-	-	-	-	-	-	3	39	2	78	0.041	0.336	-	-
Nptxr	Silent	-	-	-	-	-	-	0	0	0	122	0	0	-	-
Obox6	Biallelic.bursty	0.032	0.028	0.782	222.837	193.022	0.816	9	8	2	103	0.09	0.082	0.20532	C
Gldc	Biallelic.bursty	0.758	1.176	0.0895	308.161	175.75	0.102	11	12	90	6	0.849	0.857	0.01216	C
Cdk18	Biallelic.bursty	0.041	0.083	0.0889	123.322	153.071	0.606	9	26	4	83	0.107	0.246	0.5842	C
Clint1	Biallelic.bursty	0.297	0.257	0.611	201.915	247.644	0.517	18	15	43	34	0.555	0.527	3e-05	C
Mir135b	Silent	-	-	-	-	-	-	0	0	0	122	0	0	-	-
Zic1	Silent	-	-	-	-	-	-	0	0	0	122	0	0	-	-
Irx1	Silent	-	-	-	-	-	-	0	0	0	122	0	0	-	-
Irs4	Silent	-	-	-	-	-	-	0	0	0	122	0	0	-	-
Pkd2l2	Biallelic.bursty	0.145	0.102	0.362	65.192	63.204	0.949	21	14	9	78	0.246	0.189	0.07228	C
Dapk1	Biallelic.bursty	0.089	0.099	0.784	162.188	245.042	0.323	18	19	8	75	0.217	0.225	0.25395	C
AI314180	Biallelic.bursty	0.694	0.738	0.785	63.351	69.672	0.83	15	16	68	19	0.703	0.712	7e-05	C
Sf3b3	Silent	-	-	-	-	-	-	0	0	0	122	0	0	-	-
Slc16a13	Biallelic.bursty	0.091	0.084	0.842	297.844	187.831	0.325	28	17	5	69	0.277	0.185	0.56147	R
Adi1	Biallelic.bursty	0.402	0.523	0.344	665.925	480.446	0.318	19	17	70	12	0.754	0.737	0.03329	C
Unc45a	Biallelic.bursty	0.203	0.139	0.149	336.763	185.072	0.129	33	12	22	51	0.466	0.288	0.01217	C
Rrp8	Biallelic.bursty	0.446	0.31	0.166	122.838	175.87	0.305	26	23	40	27	0.569	0.543	0.11785	C
Serpina5	Silent	-	-	-	-	-	-	0	0	0	122	0	0	-	-
Tmem189	Biallelic.bursty	0.06	0.102	0.289	170.253	131.284	0.498	14	19	7	80	0.175	0.217	0.15303	C
BC020535	Silent	-	-	-	-	-	-	0	0	0	122	0	0	-	-
Sdcbp2	Biallelic.bursty	0.08	0.045	0.172	301.37	317.99	0.915	19	9	3	91	0.18	0.098	0.50858	C
Btbd3	Biallelic.nonbursty	-	-	-	-	-	-	6	3	0	112	0.05	0.025	-	-
Smox	Biallelic.nonbursty	-	-	-	-	-	-	13	4	0	105	0.107	0.033	-	-
Mall	Silent	-	-	-	-	-	-	0	0	0	122	0	0	-	-
Mgat5b	Silent	-	-	-	-	-	-	0	0	0	122	0	0	-	-
Cstf3	Biallelic.bursty	0.263	0.266	0.972	105.827	102.38	0.927	24	20	33	42	0.479	0.445	0.00494	C
St6gal1	MonoB	-0.002	0	-	-45.137	-4187.15	-	0	1	0	120	0	0.008	-	-
Nbeal1	Biallelic.bursty	0.252	0.253	0.986	194.365	134.566	0.609	25	17	35	37	0.526	0.456	0.00405	C
Kctd20	Biallelic.bursty	0.258	0.293	0.648	113.747	91.495	0.501	26	25	30	39	0.467	0.458	0.11153	C
Rassf7	Biallelic.bursty	0.303	0.341	0.652	276.606	165.518	0.143	23	17	42	38	0.542	0.492	0.00023	C
Zfp830	Biallelic.bursty	0.516	0.313	0.0804	120.953	238.424	0.0813	24	19	46	30	0.588	0.546	0.00367	C
Zdhhc6	Biallelic.bursty	0.816	0.627	0.186	120.918	94.119	0.596	27	16	61	15	0.739	0.647	0.07613	C
Pole4	Biallelic.bursty	0.311	0.49	0.0911	101.954	105.127	0.944	13	30	46	26	0.513	0.661	0.00574	C
Mrps18b	Biallelic.bursty	1.481	2.269	0.0718	118.725	28.237	0.0029	10	6	103	1	0.942	0.908	0.6284	C
Slc25a23	Biallelic.bursty	0.006	0.031	0.141	834.875	205.362	0.0316	6	10	3	102	0.074	0.107	0.02292	C
Cdk5rap1	Biallelic.bursty	0.146	0.352	0.00446	136.642	136.703	0.999	14	45	21	36	0.302	0.569	0.65729	C
Lrrc24	Silent	-	-	-	-	-	-	0	0	0	122	0	0	-	-
Pcdha2	Silent	-	-	-	-	-	-	0	0	0	122	0	0	-	-
Fgfr1op	Biallelic.bursty	0.162	0.318	0.0164	341.707	175.366	0.0889	19	35	24	41	0.361	0.496	0.30627	C
Dand5	Biallelic.nonbursty	-	-	-	-	-	-	5	5	1	111	0.049	0.049	-	-
Calu	Biallelic.bursty	0.756	1.244	0.0285	333.213	172.927	0.101	13	19	85	3	0.817	0.867	0.96307	C
Igf1	Silent	-	-	-	-	-	-	0	0	0	122	0	0	-	-
Prelp	Silent	-	-	-	-	-	-	0	0	0	121	0	0	-	-
Ctnna3	MonoA	0.002	-	-	396.305	-	-	1	0	0	121	0.008	0	-	-
Amh	Silent	-	-	-	-	-	-	0	0	0	122	0	0	-	-
Amd2	Silent	-	-	-	-	-	-	0	0	0	122	0	0	-	-
Ambp	Silent	-	-	-	-	-	-	0	0	0	122	0	0	-	-
Alx4	Silent	-	-	-	-	-	-	0	0	0	122	0	0	-	-
Alx3	Silent	-	-	-	-	-	-	0	0	0	122	0	0	-	-
Alox12	Biallelic.bursty	0.067	0.016	0.0527	223.519	407.672	0.169	18	8	3	93	0.172	0.09	0.35419	C
Laptm4a	MonoB	-	0.022	-	-	115.494	-	0	8	0	114	0	0.066	-	-
Mtnr1a	Silent	-	-	-	-	-	-	0	0	0	122	0	0	-	-
Mthfd2	Biallelic.bursty	0.135	0.286	0.0252	312.013	171.885	0.164	14	28	26	54	0.328	0.443	0.00128	C
Mtf1	Biallelic.bursty	0.609	0.796	0.331	123.742	63.446	0.29	12	17	66	23	0.661	0.703	0	C
Iigp1	Silent	-	-	-	-	-	-	0	0	0	122	0	0	-	-
Myo18b	Silent	-	-	-	-	-	-	0	0	0	122	0	0	-	-
Plk4	Biallelic.bursty	0.146	0.194	0.339	147.181	134.335	0.8	21	27	16	57	0.306	0.355	0.23981	C
Mgea5	Biallelic.bursty	0.427	0.496	0.537	152.689	111.78	0.324	15	17	60	25	0.641	0.658	2e-05	C
Nat8	Silent	-	-	-	-	-	-	0	0	0	122	0	0	-	-
1500031L02Rik	Biallelic.bursty	0.059	0.12	0.17	84.012	85.599	0.963	8	25	8	81	0.131	0.27	0.02664	C
Stat5a	Biallelic.bursty	0.017	0.075	0.00722	266.592	295.328	0.826	5	27	3	87	0.066	0.246	0.38047	C
Smarca4	Biallelic.bursty	0.77	0.833	0.727	102.742	59.61	0.12	17	8	76	8	0.853	0.771	0.00531	C
Celf4	Silent	-	-	-	-	-	-	0	0	0	122	0	0	-	-
Camk2b	Biallelic.nonbursty	-	-	-	-	-	-	5	4	0	113	0.041	0.033	-	-
Chmp2b	Biallelic.bursty	0.318	0.285	0.671	225.636	286.563	0.464	12	17	52	37	0.542	0.585	0	C
Rasl11b	MonoA	0	-	-	-3161	-	-	1	0	0	121	0.008	0	-	-
1190005F20Rik	Biallelic.bursty	0.338	0.251	0.24	110.71	219.217	0.0574	20	23	35	37	0.478	0.504	0.00671	C
Cotl1	Biallelic.nonbursty	-	-	-	-	-	-	14	4	2	102	0.131	0.049	-	-
Gm4871	Silent	-	-	-	-	-	-	0	0	0	122	0	0	-	-
Prrt4	Biallelic.nonbursty	-	-	-	-	-	-	1	3	0	118	0.008	0.025	-	-
Zmym4	Biallelic.bursty	0.103	0.125	0.593	146.413	113.062	0.508	25	24	10	62	0.289	0.281	0.94122	C
Rnf121	Biallelic.bursty	0.234	0.276	0.654	83.412	57.667	0.529	25	15	23	55	0.407	0.322	0.00249	C
Timm17a	Biallelic.nonbursty	-	-	-	-	-	-	3	1	118	0	0.992	0.975	-	-
Slc18a1	Biallelic.nonbursty	-	-	-	-	-	-	2	8	0	112	0.016	0.066	-	-
Sf3b4	Silent	-	-	-	-	-	-	0	0	0	122	0	0	-	-
Mkl1	Biallelic.bursty	0.384	0.25	0.115	177.123	238.609	0.359	23	16	44	35	0.568	0.508	0.00022	C
Ovol2	Silent	-	-	-	-	-	-	0	0	0	122	0	0	-	-
Mmp21	Biallelic.nonbursty	-	-	-	-	-	-	3	1	0	118	0.025	0.008	-	-
Kcnq3	Silent	-	-	-	-	-	-	0	0	0	122	0	0	-	-
Egfl8	Biallelic.bursty	-0.066	0.153	0.00729	-49.809	20.672	0.171	10	9	5	98	0.123	0.115	0.00455	C
St3gal2	Biallelic.bursty	0.036	0.01	0.0401	146.165	392.099	0.145	13	8	0	101	0.107	0.066	0.31189	R
Homer1	Biallelic.bursty	0.053	0.047	0.836	120.304	133.327	0.798	14	10	1	96	0.124	0.091	0.72715	R
St3gal4	Biallelic.bursty	0.116	0.109	0.854	199.49	181.501	0.821	20	12	13	76	0.273	0.207	0.00183	C
Srsf10	Silent	-	-	-	-	-	-	0	0	0	122	0	0	-	-
Fasl	Silent	-	-	-	-	-	-	0	0	0	122	0	0	-	-
St3gal1	Silent	-	-	-	-	-	-	0	0	0	122	0	0	-	-
Fah	Silent	-	-	-	-	-	-	0	0	0	122	0	0	-	-
St3gal3	Biallelic.bursty	0.024	0.027	0.857	187.087	236.201	0.713	9	11	0	102	0.074	0.09	0.32608	R
Fadd	Biallelic.bursty	0.283	0.236	0.511	133.537	134.033	0.993	24	14	28	53	0.437	0.353	0.00019	C
Fabp3	Silent	-	-	-	-	-	-	0	0	0	122	0	0	-	-
Siah2	Silent	-	-	-	-	-	-	0	0	0	122	0	0	-	-
Faah	Biallelic.bursty	0.1	0.102	0.941	283.284	550.312	0.199	10	26	18	65	0.235	0.37	0.00062	C
Siah1b	MonoA	0.038	-0.002	-	53.626	-45.137	-	10	0	0	111	0.083	0	-	-
F7	Silent	-	-	-	-	-	-	0	0	0	122	0	0	-	-
Siah1a	Biallelic.bursty	0.025	0.09	0.0501	74.473	58.57	0.581	11	15	3	93	0.115	0.148	0.45405	C
F3	Silent	-	-	-	-	-	-	0	0	0	122	0	0	-	-
Mllt4	Biallelic.bursty	0.311	0.336	0.756	255.496	230.569	0.75	21	18	48	27	0.605	0.579	0.00178	C
Ankrd57	Biallelic.bursty	0.014	0.034	0.162	1218.8	554.635	0.312	10	14	2	96	0.098	0.131	0.70095	C
Scml4	Biallelic.nonbursty	-	-	-	-	-	-	0	0	1	120	0.008	0.008	-	-
Tbcel	MonoB	-	-0.001	-	-	-351.347	-	0	1	0	121	0	0.008	-	-
Shprh	Biallelic.bursty	0.202	0.161	0.433	200.795	167.553	0.62	27	15	25	51	0.441	0.339	0.00388	C
Amdhd2	Biallelic.bursty	0.448	0.426	0.872	98.707	138.288	0.326	20	24	54	20	0.627	0.661	0.04087	C
Nlgn3	Silent	-	-	-	-	-	-	0	0	0	122	0	0	-	-
Tbck	Biallelic.bursty	0.074	0.04	0.207	153.637	123.058	0.629	19	10	3	90	0.18	0.107	0.61679	C
Hsf3	Silent	-	-	-	-	-	-	0	0	0	122	0	0	-	-
Galnt13	Silent	-	-	-	-	-	-	0	0	0	122	0	0	-	-
Gm3985	Silent	-	-	-	-	-	-	0	0	0	121	0	0	-	-
Esp36	Silent	-	-	-	-	-	-	0	0	0	122	0	0	-	-
Esp31	Silent	-	-	-	-	-	-	0	0	0	122	0	0	-	-
Esp8	Silent	-	-	-	-	-	-	0	0	0	122	0	0	-	-
Esp4	Silent	-	-	-	-	-	-	0	0	0	122	0	0	-	-
Esp23	Silent	-	-	-	-	-	-	0	0	0	122	0	0	-	-
7420461P10Rik	MonoB	-	0	-	-	729.023	-	0	2	0	120	0	0.016	-	-
Gm10471	Silent	-	-	-	-	-	-	0	0	0	122	0	0	-	-
Gm13308	Silent	-	-	-	-	-	-	0	0	0	122	0	0	-	-
Cort	Silent	-	-	-	-	-	-	0	0	0	122	0	0	-	-
Comt	Biallelic.bursty	0.503	0.346	0.167	320.383	392.239	0.542	28	18	53	23	0.664	0.582	0.02275	C
Gpr25	Silent	-	-	-	-	-	-	0	0	0	122	0	0	-	-
1700009N14Rik	Silent	-	-	-	-	-	-	0	0	0	122	0	0	-	-
4632434I11Rik	Biallelic.bursty	0.355	0.178	0.0121	719.336	596.951	0.591	36	10	50	23	0.723	0.504	0.00655	C
9230116N13Rik	Biallelic.nonbursty	-	-	-	-	-	-	1	3	0	118	0.008	0.025	-	-
Kif14	Biallelic.bursty	0.271	0.238	0.652	335.374	320.022	0.903	21	17	40	34	0.545	0.509	0.00068	C
Zfp281	Biallelic.bursty	0.184	0.208	0.685	112.904	73.294	0.206	28	21	18	54	0.38	0.322	0.20347	C
Ptprz1	Silent	-	-	-	-	-	-	0	0	0	122	0	0	-	-
Il15	Silent	-	-	-	-	-	-	0	0	0	122	0	0	-	-
Mir181a-1	Silent	-	-	-	-	-	-	0	0	0	122	0	0	-	-
Mir181b-1	Silent	-	-	-	-	-	-	0	0	0	122	0	0	-	-
Ogfrl1	Biallelic.bursty	0.056	0.056	0.969	182.15	223.936	0.696	12	16	4	90	0.131	0.164	0.31851	C
Tead4	Biallelic.bursty	0.559	0.304	0.0284	203.128	226.015	0.735	27	4	57	29	0.718	0.521	0	C
Cwf19l1	Biallelic.bursty	0.223	0.267	0.509	415.191	513.184	0.587	18	24	39	37	0.483	0.534	0.00156	C
Thap3	Biallelic.bursty	0.171	0.08	0.0352	270.944	395.942	0.419	31	11	14	65	0.372	0.207	0.02891	C
Ankrd52	Biallelic.bursty	0.026	0.04	0.505	52.923	42.057	0.732	7	6	2	107	0.074	0.066	0.04862	C
Sdk2	MonoB	-	0	-	-	-5301.19	-	0	2	0	120	0	0.016	-	-
2310009B15Rik	Biallelic.nonbursty	-	-	-	-	-	-	2	6	0	114	0.016	0.049	-	-
Hgs	Silent	-	-	-	-	-	-	0	0	0	122	0	0	-	-
Ryr3	Silent	-	-	-	-	-	-	0	0	0	122	0	0	-	-
Lyzl6	Silent	-	-	-	-	-	-	0	0	0	122	0	0	-	-
Cyp3a41a	Silent	-	-	-	-	-	-	0	0	0	122	0	0	-	-
Phldb3	Biallelic.nonbursty	-	-	-	-	-	-	12	2	0	108	0.098	0.016	-	-
Gm4788	Silent	-	-	-	-	-	-	0	0	0	122	0	0	-	-
Gm14446	Silent	-	-	-	-	-	-	0	0	0	122	0	0	-	-
Gm8439	Silent	-	-	-	-	-	-	0	0	0	122	0	0	-	-
Pcdh15	Silent	-	-	-	-	-	-	0	0	0	121	0	0	-	-
Dyx1c1	Biallelic.nonbursty	-	-	-	-	-	-	2	4	0	116	0.016	0.033	-	-
Kcnt2	Silent	-	-	-	-	-	-	0	0	0	122	0	0	-	-
Cdc73	Biallelic.bursty	0.446	0.225	0.0977	43.824	66.336	0.602	32	19	25	45	0.471	0.364	0.10573	C
Clec4a3	MonoA	-0.001	-	-	-351.347	-	-	1	0	0	121	0.008	0	-	-
Csrp2bp	Biallelic.bursty	0.199	0.209	0.85	129.694	121.415	0.873	21	20	24	55	0.375	0.367	0.00334	C
Havcr1	Biallelic.bursty	0.827	0.684	0.503	1261.62	1621.36	0.46	9	6	102	4	0.917	0.893	0.00182	C
Anapc16	Biallelic.bursty	0.697	0.702	0.978	357.706	271.608	0.467	19	10	81	10	0.833	0.758	0.00311	C
Exosc3	Silent	-	-	-	-	-	-	0	0	0	122	0	0	-	-
Dazap2	Biallelic.bursty	0.569	0.553	0.923	165.283	188.895	0.654	15	18	70	18	0.702	0.727	0.00026	C
Eid3	Biallelic.nonbursty	-	-	-	-	-	-	2	1	0	119	0.016	0.008	-	-
Klk7	Silent	-	-	-	-	-	-	0	0	0	122	0	0	-	-
7530420F21Rik	Silent	-	-	-	-	-	-	0	0	0	122	0	0	-	-
C530028O21Rik	Biallelic.nonbursty	-	-	-	-	-	-	3	4	0	115	0.025	0.033	-	-
Cacna1e	Silent	-	-	-	-	-	-	0	0	0	122	0	0	-	-
Mcpt9	Silent	-	-	-	-	-	-	0	0	0	122	0	0	-	-
Tpsb2	Silent	-	-	-	-	-	-	0	0	0	122	0	0	-	-
B4galt3	Silent	-	-	-	-	-	-	0	0	0	122	0	0	-	-
Mcpt4	Silent	-	-	-	-	-	-	0	0	0	122	0	0	-	-
Cma1	Silent	-	-	-	-	-	-	0	0	0	122	0	0	-	-
C4b	Silent	-	-	-	-	-	-	0	0	0	122	0	0	-	-
C3	Silent	-	-	-	-	-	-	0	0	0	122	0	0	-	-
Mbp	Silent	-	-	-	-	-	-	0	0	0	122	0	0	-	-
C1qb	Silent	-	-	-	-	-	-	0	0	0	122	0	0	-	-
Serping1	Biallelic.bursty	0.032	0.062	0.235	106.818	112.514	0.912	9	16	3	94	0.098	0.156	0.34298	C
Mbl2	Biallelic.nonbursty	-	-	-	-	-	-	5	4	0	113	0.041	0.033	-	-
Tspo	Biallelic.bursty	0.085	0.067	0.592	79.937	156.62	0.22	13	18	4	87	0.139	0.18	0.5252	C
Mbl1	Silent	-	-	-	-	-	-	0	0	0	122	0	0	-	-
Bub3	Biallelic.bursty	1.762	1.587	0.789	142.684	168.032	0.759	8	8	104	2	0.918	0.918	0.15572	C
Mbd2	Biallelic.bursty	0.039	0.033	0.799	201.016	107.389	0.465	12	9	4	97	0.131	0.107	0.04596	C
1200016B10Rik	Biallelic.bursty	0.851	1.201	0.0859	149.514	166.675	0.831	7	17	85	10	0.773	0.857	0.00012	C
Galk1	Biallelic.bursty	0.323	0.478	0.118	205.088	181.797	0.677	14	26	54	21	0.591	0.696	0.00577	C
Crocc	Biallelic.bursty	0.119	0.022	0.00744	91.868	223.397	0.172	20	5	6	90	0.215	0.091	0.00512	C
Gtf3c4	Biallelic.bursty	0.278	0.235	0.562	91.426	138.119	0.274	20	21	29	46	0.422	0.431	0.00278	C
Ucma	MonoA	0	-	-	-820.521	-	-	1	0	0	121	0.008	0	-	-
Cdh15	MonoB	-	0	-	-	-3161	-	0	1	0	121	0	0.008	-	-
Cdk11b	Biallelic.bursty	0.658	0.61	0.741	159.907	160.69	0.987	20	14	81	7	0.828	0.779	0.17418	C
Dhx38	Biallelic.bursty	0.285	0.408	0.143	180.409	245.291	0.427	18	41	34	28	0.43	0.62	0.50346	C
Fam132b	Biallelic.bursty	0.079	0.065	0.656	324.907	239.232	0.425	15	13	10	84	0.205	0.189	0.00243	C
Bmp3	Silent	-	-	-	-	-	-	0	0	0	122	0	0	-	-
Rgl1	Biallelic.bursty	0.024	0.026	0.857	618.773	253.133	0.254	13	11	1	97	0.115	0.098	0.71897	R
Tirap	Biallelic.bursty	0.055	0.052	0.907	311.367	309.273	0.992	19	15	3	85	0.18	0.148	0.8703	R
Frmd4a	Biallelic.nonbursty	-	-	-	-	-	-	3	1	1	117	0.033	0.016	-	-
Smg7	Biallelic.nonbursty	-	-	-	-	-	-	4	2	114	1	0.975	0.959	-	-
Golga7b	Silent	-	-	-	-	-	-	0	0	0	122	0	0	-	-
Rbm43	Silent	-	-	-	-	-	-	0	0	0	122	0	0	-	-
8430427H17Rik	Biallelic.bursty	0.046	0.069	0.334	223.182	262.593	0.756	12	21	5	84	0.139	0.213	0.3794	C
E330020D12Rik	Silent	-	-	-	-	-	-	0	0	0	122	0	0	-	-
Foxr2	Silent	-	-	-	-	-	-	0	0	0	122	0	0	-	-
Pnpla1	Silent	-	-	-	-	-	-	0	0	0	122	0	0	-	-
Vmn1r132	Silent	-	-	-	-	-	-	0	0	0	122	0	0	-	-
Otof	Silent	-	-	-	-	-	-	0	0	0	122	0	0	-	-
Gm3286	Silent	-	-	-	-	-	-	0	0	0	122	0	0	-	-
Gm3286	Silent	-	-	-	-	-	-	0	0	0	122	0	0	-	-
Npl	Biallelic.bursty	1.223	1.121	0.755	563.754	1081.06	0.0834	6	6	107	2	0.934	0.934	0.03028	C
Asph	Biallelic.bursty	0.159	0.05	0.00422	279.807	301.728	0.893	36	7	10	66	0.387	0.143	0.06516	C
Trim30d	Silent	-	-	-	-	-	-	0	0	0	121	0	0	-	-
H2afv	Biallelic.bursty	0.609	0.709	0.545	100.594	130.244	0.44	15	14	73	9	0.793	0.784	0.02197	C
Chst15	Silent	-	-	-	-	-	-	0	0	0	122	0	0	-	-
Mboat7	Biallelic.bursty	0.189	0.286	0.176	259.434	160.346	0.222	18	23	28	50	0.387	0.429	0.00162	C
Bcl9	Biallelic.nonbursty	-	-	-	-	-	-	1	1	0	120	0.008	0.008	-	-
Mllt3	Biallelic.bursty	0.07	0.022	0.0335	236.192	249.384	0.911	20	6	4	92	0.197	0.082	0.09151	C
Fam115a	Silent	-	-	-	-	-	-	0	0	0	122	0	0	-	-
Vps33a	Biallelic.bursty	0.599	0.329	0.0284	313.386	467.634	0.239	32	16	52	18	0.712	0.576	0.13938	C
Ptprb	Biallelic.nonbursty	-	-	-	-	-	-	1	1	0	120	0.008	0.008	-	-
Arf6	Biallelic.bursty	0.133	0.087	0.267	60.927	113.128	0.232	20	17	7	78	0.221	0.197	0.35439	C
Clec4n	Silent	-	-	-	-	-	-	0	0	0	122	0	0	-	-
Mpo	Silent	-	-	-	-	-	-	0	0	0	122	0	0	-	-
Stxbp1	Biallelic.bursty	0.027	0.032	0.803	101.602	137.337	0.576	8	9	3	102	0.09	0.098	0.04164	C
Atp6v1e1	Biallelic.bursty	1.146	1.191	0.89	205.133	274.255	0.386	3	8	103	3	0.906	0.949	0.00046	C
Gykl1	Silent	-	-	-	-	-	-	0	0	0	122	0	0	-	-
Atp6v1b2	Biallelic.bursty	0.926	0.859	0.762	432.767	518.524	0.59	6	7	101	2	0.922	0.931	0.05862	C
Atf3	MonoB	-0.002	0	-	-45.137	-2701.93	-	0	1	0	121	0	0.008	-	-
Olfr140	Silent	-	-	-	-	-	-	0	0	0	122	0	0	-	-
Astn2	Silent	-	-	-	-	-	-	0	0	0	122	0	0	-	-
Ramp3	Silent	-	-	-	-	-	-	0	0	0	122	0	0	-	-
Sv2c	Silent	-	-	-	-	-	-	0	0	0	122	0	0	-	-
Duoxa1	Silent	-	-	-	-	-	-	0	0	0	122	0	0	-	-
Gkn3	Silent	-	-	-	-	-	-	0	0	0	122	0	0	-	-
Dtwd2	Biallelic.bursty	0.217	0.143	0.163	104.712	111.265	0.877	32	18	13	57	0.375	0.258	0.55361	C
Asb11	Silent	-	-	-	-	-	-	0	0	0	122	0	0	-	-
Mrpl52	Biallelic.bursty	1.635	1.394	0.623	26.193	32.349	0.657	7	5	93	10	0.87	0.852	0	C
Nr6a1	Biallelic.bursty	0.317	0.305	0.88	135.671	187.082	0.32	16	20	40	38	0.491	0.526	8e-05	C
Gspt1	Biallelic.bursty	0.55	0.934	0.0409	226.068	93.686	0.0187	14	16	77	11	0.771	0.788	0.00463	C
Bckdk	Biallelic.bursty	0.708	0.493	0.198	123.193	164.666	0.454	23	18	60	18	0.697	0.655	0.01877	C
Aif1	Silent	-	-	-	-	-	-	0	0	0	122	0	0	-	-
Cd93	Silent	-	-	-	-	-	-	0	0	0	122	0	0	-	-
Ly6a	Biallelic.bursty	0.464	0.257	0.0193	330.829	391.936	0.583	36	13	47	23	0.697	0.504	0.03977	C
Klrb1a	Silent	-	-	-	-	-	-	0	0	0	122	0	0	-	-
Ltbr	Silent	-	-	-	-	-	-	0	0	0	122	0	0	-	-
Bag1	Silent	-	-	-	-	-	-	0	0	0	122	0	0	-	-
B2m	Biallelic.bursty	0.815	0.484	0.0362	317.388	413.098	0.426	25	12	73	10	0.817	0.708	0.06286	C
Lta	Silent	-	-	-	-	-	-	0	0	0	122	0	0	-	-
Azi1	Biallelic.bursty	0.046	0.043	0.88	96.705	96.238	0.994	9	11	3	98	0.099	0.116	0.12547	C
Lrrn3	Silent	-	-	-	-	-	-	0	0	0	122	0	0	-	-
Thsd1	Silent	-	-	-	-	-	-	0	0	0	122	0	0	-	-
Gm9994	Silent	-	-	-	-	-	-	0	0	0	122	0	0	-	-
Parp6	Biallelic.bursty	0.07	0.119	0.186	100.845	83.213	0.631	16	21	6	78	0.182	0.223	0.53687	C
H2-Ob	Silent	-	-	-	-	-	-	0	0	0	122	0	0	-	-
Tmem173	Silent	-	-	-	-	-	-	0	0	0	122	0	0	-	-
Rps6kb1	Biallelic.bursty	0.529	0.821	0.0746	117.971	77.541	0.227	18	24	58	17	0.65	0.701	0.04507	C
2810025M15Rik	Biallelic.bursty	0.921	0.775	0.546	343.957	268.952	0.559	17	9	88	7	0.868	0.802	0.01004	C
BC026585	Biallelic.bursty	0.122	0.103	0.571	345.933	224.309	0.4	21	18	9	73	0.248	0.223	0.24359	C
Peg3	Biallelic.nonbursty	-	-	-	-	-	-	0	35	1	86	0.008	0.295	-	-
Pecam1	Biallelic.bursty	0.429	0.385	0.657	354.27	370.212	0.896	11	10	60	32	0.628	0.619	0	C
Opa3	Biallelic.bursty	0.296	0.174	0.0516	183.557	311.539	0.17	28	15	36	35	0.561	0.447	0.00516	C
E2f6	Silent	-	-	-	-	-	-	0	0	0	122	0	0	-	-
Gm5938	Silent	-	-	-	-	-	-	0	0	0	122	0	0	-	-
Gm13272	Silent	-	-	-	-	-	-	0	0	0	122	0	0	-	-
Gm13276	Silent	-	-	-	-	-	-	0	0	0	122	0	0	-	-
Impad1	Biallelic.nonbursty	-	-	-	-	-	-	1	24	1	96	0.016	0.205	-	-
Tgm6	Silent	-	-	-	-	-	-	0	0	0	122	0	0	-	-
Lrrc4b	Silent	-	-	-	-	-	-	0	0	0	122	0	0	-	-
Mir488	Silent	-	-	-	-	-	-	0	0	0	122	0	0	-	-
Pappa2	Silent	-	-	-	-	-	-	0	0	0	122	0	0	-	-
Pdss2	Biallelic.bursty	0.07	0.032	0.0553	242.529	386.604	0.323	22	12	3	85	0.205	0.123	0.9598	R
Scarna3a	Silent	-	-	-	-	-	-	0	0	0	122	0	0	-	-
Fndc7	Silent	-	-	-	-	-	-	0	0	0	122	0	0	-	-
Phc3	Biallelic.bursty	0.082	0.031	0.0448	111.619	63.253	0.485	19	5	2	96	0.172	0.057	0.4123	C
Cenpc1	Biallelic.bursty	0.18	0.165	0.76	208.187	199.472	0.906	24	15	26	53	0.424	0.347	0.00074	C
4930523C07Rik	Silent	-	-	-	-	-	-	0	0	0	122	0	0	-	-
Mrps14	Biallelic.bursty	0.027	0.025	0.93	245.996	148.625	0.508	12	9	3	98	0.123	0.098	0.15792	C
Parp10	Silent	-	-	-	-	-	-	0	0	0	122	0	0	-	-
Tgm2	Silent	-	-	-	-	-	-	0	0	0	122	0	0	-	-
Gzme	Silent	-	-	-	-	-	-	0	0	0	122	0	0	-	-
Gpr52	Silent	-	-	-	-	-	-	0	0	0	122	0	0	-	-
Timp1	Silent	-	-	-	-	-	-	0	0	0	122	0	0	-	-
Ubtf	Biallelic.bursty	1.164	1.033	0.626	144.572	277.905	0.0346	7	7	105	3	0.918	0.918	0.00873	C
Adam26a	Silent	-	-	-	-	-	-	0	0	0	122	0	0	-	-
Ptprm	MonoB	-	-0.002	-	-	-45.137	-	0	1	0	121	0	0.008	-	-
Pmaip1	Biallelic.nonbursty	-	-	-	-	-	-	1	35	3	83	0.033	0.311	-	-
Snord47	Silent	-	-	-	-	-	-	0	0	0	122	0	0	-	-
Nup35	Biallelic.bursty	0.59	0.416	0.219	32.486	79.271	0.0113	21	26	41	28	0.534	0.578	0.0505	C
4930579C15Rik	Silent	-	-	-	-	-	-	0	0	0	122	0	0	-	-
Srsf11	Biallelic.bursty	1.202	0.916	0.215	32.227	49.828	0.584	15	15	74	13	0.761	0.761	0.00138	C
4930469G21Rik	Silent	-	-	-	-	-	-	0	0	0	122	0	0	-	-
Gm10921|Gm14345|Gm14346|Gm14351|Gm3701	Silent	-	-	-	-	-	-	0	0	0	122	0	0	-	-
Cpa5	Silent	-	-	-	-	-	-	0	0	0	122	0	0	-	-
Cdkal1	Biallelic.bursty	0.187	0.17	0.765	319.525	461.292	0.529	25	19	36	35	0.53	0.478	0.01067	C
AI429214	Silent	-	-	-	-	-	-	0	0	0	122	0	0	-	-
Mex3c	Biallelic.bursty	0.342	0.375	0.747	103.325	104.429	0.977	20	26	38	35	0.487	0.538	0.01229	C
Gria2	Silent	-	-	-	-	-	-	0	0	0	122	0	0	-	-
Rab3il1	Biallelic.bursty	0.27	0.75	0.00488	131.253	50.945	0.0874	9	30	47	30	0.483	0.664	0.00011	C
Dnm3os	Silent	-	-	-	-	-	-	0	0	0	122	0	0	-	-
Mir674	Silent	-	-	-	-	-	-	0	0	0	122	0	0	-	-
Mir764	Silent	-	-	-	-	-	-	0	0	0	122	0	0	-	-
Mir762	Silent	-	-	-	-	-	-	0	0	0	122	0	0	-	-
Mir216b	Silent	-	-	-	-	-	-	0	0	0	122	0	0	-	-
Mir744	Silent	-	-	-	-	-	-	0	0	0	122	0	0	-	-
Mir503	Silent	-	-	-	-	-	-	0	0	0	122	0	0	-	-
Mir483	Silent	-	-	-	-	-	-	0	0	0	122	0	0	-	-
Gm14005	MonoB	-	0.011	-	-	133.743	-	0	5	0	117	0	0.041	-	-
Slc9a3	Silent	-	-	-	-	-	-	0	0	0	122	0	0	-	-
Cdk13	Biallelic.bursty	0.384	0.473	0.418	116.05	88.21	0.428	20	23	48	25	0.586	0.612	0.01358	C
4933403G14Rik	Biallelic.nonbursty	-	-	-	-	-	-	4	1	1	116	0.041	0.016	-	-
4833403I15Rik	Silent	-	-	-	-	-	-	0	0	0	122	0	0	-	-
Tjp1	Biallelic.bursty	0.589	0.467	0.308	93.499	128.566	0.362	15	16	64	20	0.687	0.696	8e-05	C
Fmo6	Silent	-	-	-	-	-	-	0	0	0	122	0	0	-	-
Mau2	Biallelic.bursty	0.423	0.294	0.172	172.776	268.471	0.164	26	25	46	22	0.605	0.597	0.24491	C
4921528O07Rik	Silent	-	-	-	-	-	-	0	0	0	122	0	0	-	-
Cuedc2	Biallelic.bursty	0.675	0.398	0.0706	78.26	83.82	0.856	31	9	57	24	0.727	0.545	0.00022	C
Itgb3bp	Biallelic.bursty	0.071	0.012	0.0114	62.452	184.404	0.0524	15	4	3	100	0.148	0.057	0.03069	C
Gorab	Biallelic.bursty	0.037	0.054	0.49	518.842	247.702	0.337	10	14	11	86	0.174	0.207	8e-05	C
Ccnd3	Biallelic.bursty	0.664	0.912	0.324	122.652	89.251	0.483	14	17	75	11	0.761	0.786	0.008	C
Tnnt2	Silent	-	-	-	-	-	-	0	0	0	122	0	0	-	-
Tchh	Silent	-	-	-	-	-	-	0	0	0	122	0	0	-	-
1110017F19Rik	MonoB	-	-0.001	-	-	-171.248	-	0	1	0	121	0	0.008	-	-
Scyl3	Biallelic.bursty	0.112	0.163	0.268	184.861	122.287	0.299	19	25	11	65	0.25	0.3	0.35753	C
BC055324	Biallelic.bursty	0.204	0.375	0.0431	385.393	219.701	0.0916	18	25	43	34	0.508	0.567	0.00189	C
Dcdc2a	Silent	-	-	-	-	-	-	0	0	0	122	0	0	-	-
Dnahc11	Biallelic.nonbursty	-	-	-	-	-	-	3	9	0	110	0.025	0.074	-	-
Pik3cg	Silent	-	-	-	-	-	-	0	0	0	122	0	0	-	-
Arhgap27	Biallelic.nonbursty	-	-	-	-	-	-	5	3	3	111	0.066	0.049	-	-
Ssb	Biallelic.nonbursty	-	-	-	-	-	-	4	7	110	0	0.942	0.967	-	-
Ptchd2	MonoB	-	0	-	-	-3161	-	0	1	0	121	0	0.008	-	-
Dhrs4	MonoB	-0.006	0.229	-	-45.419	229.537	-	0	50	0	72	0	0.41	-	-
Adig	Silent	-	-	-	-	-	-	0	0	0	122	0	0	-	-
Gys1	Biallelic.bursty	0.129	0.119	0.795	198.016	476.659	0.0555	17	18	18	69	0.287	0.295	0.00076	C
Gpx2	Biallelic.nonbursty	-	-	-	-	-	-	1	4	0	117	0.008	0.033	-	-
Nr5a2	Biallelic.bursty	0.224	0.241	0.849	93.982	70.761	0.414	26	17	23	49	0.426	0.348	0.01835	C
Sft2d2	Biallelic.bursty	0.103	0.255	0.0016	286.502	275.238	0.937	13	36	21	52	0.279	0.467	0.03845	C
Mdk	Biallelic.bursty	0.172	0.091	0.283	43.299	41.203	0.935	17	1	15	78	0.288	0.144	0	C
Isg20	MonoB	-	0.003	-	-	253.5	-	0	4	0	118	0	0.033	-	-
Cacna1c	Silent	-	-	-	-	-	-	0	0	0	122	0	0	-	-
Lrrc8e	Biallelic.bursty	0.03	0.039	0.588	258.552	75.542	0.189	13	6	1	102	0.115	0.057	0.80993	C
Tram1	Biallelic.bursty	0.693	0.431	0.0783	126.025	188.478	0.169	26	13	63	16	0.754	0.644	0.01123	C
Maged1	Biallelic.nonbursty	-	-	-	-	-	-	35	1	0	86	0.287	0.008	-	-
1700030K09Rik	Biallelic.nonbursty	-	-	-	-	-	-	9	4	1	108	0.082	0.041	-	-
Mpzl1	Biallelic.bursty	0.03	0.016	0.347	472.093	246.364	0.322	11	5	3	103	0.115	0.066	0.01681	C
Tet2	Biallelic.nonbursty	-	-	-	-	-	-	0	7	112	3	0.918	0.975	-	-
Unc80	MonoA	0.003	-	-	251.096	-	-	2	0	0	120	0.016	0	-	-
Me1	Biallelic.bursty	0.276	1.005	3.34e-05	231.558	146.528	0.347	4	47	60	11	0.525	0.877	0.03272	C
Mobp	MonoB	-	0.002	-	-	246.862	-	0	3	0	119	0	0.025	-	-
Mns1	MonoB	-	0.006	-	-	324.67	-	0	4	0	118	0	0.033	-	-
Mnat1	Biallelic.bursty	0.6	0.718	0.565	72.933	54.455	0.386	13	14	72	20	0.714	0.723	0	C
N4bp2l2	Biallelic.bursty	0.905	0.739	0.328	98.683	120.847	0.634	17	13	77	13	0.783	0.75	0.00088	C
Xkr8	Biallelic.bursty	0.208	0.223	0.807	261.093	183.757	0.375	25	16	27	51	0.437	0.361	0.00158	C
Slc25a40	Biallelic.bursty	0.085	0.103	0.654	42.143	55.396	0.573	11	14	8	89	0.156	0.18	0.00297	C
Sybu	Silent	-	-	-	-	-	-	0	0	0	122	0	0	-	-
Zfp750	Biallelic.nonbursty	-	-	-	-	-	-	3	2	1	116	0.033	0.025	-	-
Fam113a	Biallelic.bursty	0.009	0.081	0.0162	183.689	49.217	0.0418	5	13	2	102	0.057	0.123	0.17644	C
Kng2	Biallelic.nonbursty	-	-	-	-	-	-	1	2	0	119	0.008	0.016	-	-
Acsm5	Silent	-	-	-	-	-	-	0	0	0	122	0	0	-	-
Irf2bp1	Biallelic.bursty	0.165	0.152	0.837	56.968	81.404	0.4	19	23	21	55	0.339	0.373	0.0144	C
E130309F12Rik	Silent	-	-	-	-	-	-	0	0	0	122	0	0	-	-
Ildr2	Silent	-	-	-	-	-	-	0	0	0	122	0	0	-	-
Gas7	Silent	-	-	-	-	-	-	0	0	0	122	0	0	-	-
Morn5	Silent	-	-	-	-	-	-	0	0	0	122	0	0	-	-
1700010B08Rik	Silent	-	-	-	-	-	-	0	0	0	122	0	0	-	-
Myog	Silent	-	-	-	-	-	-	0	0	0	122	0	0	-	-
Tpm1	Biallelic.bursty	0.924	1.238	0.276	415.381	261.06	0.259	6	8	103	3	0.908	0.925	0.009	C
Wdr59	Biallelic.bursty	0.128	0.131	0.944	88.883	81.509	0.831	25	21	6	69	0.256	0.223	0.64637	R
H2-T3	Silent	-	-	-	-	-	-	0	0	0	122	0	0	-	-
Pkia	Silent	-	-	-	-	-	-	0	0	0	122	0	0	-	-
Pkd2	MonoB	-	0.049	-	-	89.093	-	0	13	0	109	0	0.107	-	-
Cnot1	Biallelic.bursty	2.052	1.747	0.419	50.353	35.658	0.56	6	6	102	2	0.931	0.931	0.03608	C
Ldhal6b	Silent	-	-	-	-	-	-	0	0	0	122	0	0	-	-
Tmem146	MonoA	0.004	-	-	647.256	-	-	2	0	0	120	0.016	0	-	-
1700084C01Rik	Biallelic.nonbursty	-	-	-	-	-	-	3	1	0	118	0.025	0.008	-	-
Tceal7	Silent	-	-	-	-	-	-	0	0	0	122	0	0	-	-
Ubap2l	Biallelic.bursty	0.369	0.611	0.0765	99.497	78.273	0.528	11	29	51	26	0.53	0.684	0.00061	C
Fut9	Silent	-	-	-	-	-	-	0	0	0	122	0	0	-	-
Sparc	Biallelic.bursty	0.138	0.617	0	484.75	826.157	0.194	0	63	42	17	0.344	0.861	0.00128	C
Fut4	MonoA	-0.002	-	-	-45.137	-	-	1	0	0	121	0.008	0	-	-
Sh2d1b2	Silent	-	-	-	-	-	-	0	0	0	122	0	0	-	-
Gm7694	Biallelic.nonbursty	-	-	-	-	-	-	1	9	0	112	0.008	0.074	-	-
Sepp1	Biallelic.nonbursty	-	-	-	-	-	-	5	2	1	114	0.049	0.025	-	-
Dync1i2	Biallelic.bursty	0.348	0.225	0.128	56.174	100.202	0.0937	20	18	33	46	0.453	0.436	0.00021	C
Bmp2k	Biallelic.nonbursty	-	-	-	-	-	-	4	1	0	117	0.033	0.008	-	-
Fcrlb	Silent	-	-	-	-	-	-	0	0	0	122	0	0	-	-
Hgd	Silent	-	-	-	-	-	-	0	0	0	122	0	0	-	-
Ilk	Biallelic.bursty	0.411	0.447	0.747	101.139	118.375	0.611	19	31	42	27	0.513	0.613	0.08456	C
Zfp62	Biallelic.bursty	0.079	0.057	0.509	206.53	294.174	0.421	19	14	9	80	0.23	0.189	0.04055	C
Ilf3	Biallelic.bursty	1.24	0.776	0.0301	48.432	82.128	0.183	12	7	94	3	0.914	0.871	0.09239	C
Fut8	Biallelic.bursty	0.13	0.152	0.603	169.668	166.691	0.958	17	27	18	59	0.289	0.372	0.03871	C
Pcp4l1	Silent	-	-	-	-	-	-	0	0	0	122	0	0	-	-
Abl2	Biallelic.bursty	0.21	0.305	0.165	282.961	176.714	0.238	23	24	32	39	0.466	0.475	0.02928	C
Poli	Biallelic.bursty	0.062	0.032	0.103	595.74	340.662	0.381	25	6	4	86	0.24	0.083	0.21511	C
Slc44a1	Biallelic.bursty	0.048	0.094	0.134	147.774	53.892	0.104	13	15	6	88	0.156	0.172	0.07097	C
Krt82	Silent	-	-	-	-	-	-	0	0	0	122	0	0	-	-
Crip3	Silent	-	-	-	-	-	-	0	0	0	122	0	0	-	-
Slc5a5	MonoA	0	-0.002	-	6392.15	-45.137	-	2	0	0	120	0.016	0	-	-
Lyve1	Silent	-	-	-	-	-	-	0	0	0	122	0	0	-	-
Dok4	Biallelic.bursty	0.046	0.069	0.423	95.895	80.625	0.767	10	12	6	94	0.131	0.148	0.0059	C
Aipl1	Silent	-	-	-	-	-	-	0	0	0	122	0	0	-	-
Cic	Biallelic.bursty	0.062	0.08	0.569	49.405	45.049	0.855	8	13	3	98	0.09	0.131	0.14455	C
Fzd2	Silent	-	-	-	-	-	-	0	0	0	122	0	0	-	-
Mad2l1	Biallelic.bursty	1.833	0.646	0	15.58	75.206	0.00969	24	7	71	15	0.812	0.667	0.00012	C
Taz	Biallelic.nonbursty	-	-	-	-	-	-	60	2	0	60	0.492	0.016	-	-
Pfdn2	Biallelic.bursty	1.22	1.018	0.571	111.782	158.708	0.361	9	8	99	3	0.908	0.899	0.04681	C
Camkk2	Biallelic.nonbursty	-	-	-	-	-	-	2	2	0	118	0.016	0.016	-	-
Tstd1	Biallelic.bursty	0.067	0.03	0.108	63.071	152.993	0.124	13	10	3	95	0.132	0.107	0.26715	C
Mfsd3	Silent	-	-	-	-	-	-	0	0	0	122	0	0	-	-
Wdr5b	Biallelic.nonbursty	-	-	-	-	-	-	3	1	0	118	0.025	0.008	-	-
Capns2	Silent	-	-	-	-	-	-	0	0	0	122	0	0	-	-
Dnase1l1	MonoA	0.012	-	-	216.605	-	-	9	0	0	113	0.074	0	-	-
Mrpl30	Silent	-	-	-	-	-	-	0	0	0	122	0	0	-	-
Copg	Biallelic.bursty	0.876	0.641	0.238	423.832	574.6	0.372	22	9	85	4	0.892	0.783	0.39874	C
Rragc	Biallelic.bursty	0.518	0.325	0.0936	250.515	301.68	0.601	35	15	43	27	0.65	0.483	0.04237	C
Dydc1	Silent	-	-	-	-	-	-	0	0	0	122	0	0	-	-
2310002L09Rik	Silent	-	-	-	-	-	-	0	0	0	122	0	0	-	-
2310003L22Rik	Biallelic.bursty	0.171	0.042	0.0039	114.27	310.421	0.0596	23	13	9	77	0.262	0.18	0.08388	C
Rdh7	Silent	-	-	-	-	-	-	0	0	0	122	0	0	-	-
Snx3	Biallelic.bursty	0.835	1.237	0.418	396.375	242.569	0.424	11	12	93	3	0.874	0.882	0.28946	C
Gucy1b3	Silent	-	-	-	-	-	-	0	0	0	122	0	0	-	-
Dnalc4	Biallelic.bursty	0.101	0.129	0.549	73.431	82.53	0.82	15	20	6	80	0.174	0.215	0.38452	C
Pex19	Biallelic.bursty	0.366	0.583	0.0623	197.718	281.909	0.364	11	41	43	24	0.454	0.706	0.04849	C
Xrn1	Biallelic.bursty	0.096	0.209	0.027	208.442	132.078	0.273	16	24	18	64	0.279	0.344	0.00747	C
Pigy	Biallelic.bursty	0.162	0.118	0.328	176.351	184.557	0.899	23	11	17	69	0.333	0.233	0.00045	C
Srsf9	Biallelic.bursty	0.301	0.329	0.749	77.037	62.479	0.513	22	21	34	40	0.479	0.47	0.00443	C
2610528J11Rik	Biallelic.bursty	0.547	0.558	0.944	99.222	95.164	0.894	13	11	68	26	0.686	0.669	0	C
H2afy	Biallelic.bursty	0.354	0.619	0.036	166.488	205.414	0.46	6	30	66	18	0.6	0.8	9e-05	C
Wif1	Silent	-	-	-	-	-	-	0	0	0	122	0	0	-	-
Sytl2	Silent	-	-	-	-	-	-	0	0	0	122	0	0	-	-
Actl6b	Silent	-	-	-	-	-	-	0	0	0	122	0	0	-	-
Nrd1	Biallelic.bursty	0.585	0.356	0.056	60.356	108.217	0.186	19	15	51	28	0.619	0.584	7e-05	C
Dbr1	Biallelic.bursty	0.182	0.071	0.0305	45.426	103.284	0.0661	25	17	7	72	0.264	0.198	0.73578	C
Crispld1	Silent	-	-	-	-	-	-	0	0	0	122	0	0	-	-
Med15	Biallelic.bursty	0.295	0.459	0.105	166.88	118.607	0.326	18	26	47	25	0.56	0.629	0.01825	C
Olfr976	Silent	-	-	-	-	-	-	0	0	0	122	0	0	-	-
Olfr1094	Silent	-	-	-	-	-	-	0	0	0	122	0	0	-	-
Ccdc19	Silent	-	-	-	-	-	-	0	0	0	122	0	0	-	-
Vsig8	Silent	-	-	-	-	-	-	0	0	0	122	0	0	-	-
Fcrl6	Silent	-	-	-	-	-	-	0	0	0	122	0	0	-	-
Olfr1408	Silent	-	-	-	-	-	-	0	0	0	122	0	0	-	-
Rps6ka2	Biallelic.nonbursty	-	-	-	-	-	-	11	2	2	107	0.107	0.033	-	-
Olfr218	Silent	-	-	-	-	-	-	0	0	0	122	0	0	-	-
Olfr1404	Silent	-	-	-	-	-	-	0	0	0	122	0	0	-	-
Itga9	Silent	-	-	-	-	-	-	0	0	0	122	0	0	-	-
Dhrs3	Biallelic.nonbursty	-	-	-	-	-	-	6	4	0	111	0.05	0.033	-	-
Rs1	Silent	-	-	-	-	-	-	0	0	0	122	0	0	-	-
Rpl7	Silent	-	-	-	-	-	-	0	0	0	122	0	0	-	-
Rpl6	Biallelic.bursty	1.396	-0.016	0	8.292	-142.965	0.269	47	1	7	64	0.454	0.067	0.0132	C
Mrpl23	Silent	-	-	-	-	-	-	0	0	0	122	0	0	-	-
Rph3a	MonoA	0.002	-	-	183.842	-	-	1	0	0	121	0.008	0	-	-
Dap3	Biallelic.bursty	0.919	0.995	0.786	82.443	86.398	0.907	6	11	87	12	0.802	0.845	0	C
Zmynd17	Silent	-	-	-	-	-	-	0	0	0	122	0	0	-	-
1700090G07Rik	Silent	-	-	-	-	-	-	0	0	0	122	0	0	-	-
Snrnp25	Biallelic.bursty	0.559	0.805	0.256	169.399	123.163	0.459	21	25	61	12	0.689	0.723	0.44156	C
Gsdmc4	Silent	-	-	-	-	-	-	0	0	0	122	0	0	-	-
Pgpep1l	Biallelic.nonbursty	-	-	-	-	-	-	1	1	0	120	0.008	0.008	-	-
Klc4	Biallelic.bursty	0.231	0.209	0.711	333.214	223.092	0.265	30	19	30	42	0.496	0.405	0.03467	C
Ifi30	Silent	-	-	-	-	-	-	0	0	0	122	0	0	-	-
Tbata	Silent	-	-	-	-	-	-	0	0	0	122	0	0	-	-
Olfr433	Silent	-	-	-	-	-	-	0	0	0	122	0	0	-	-
Olfr432	Silent	-	-	-	-	-	-	0	0	0	122	0	0	-	-
Olfr430	Silent	-	-	-	-	-	-	0	0	0	122	0	0	-	-
Olfr429	Silent	-	-	-	-	-	-	0	0	0	122	0	0	-	-
Olfr231	Silent	-	-	-	-	-	-	0	0	0	122	0	0	-	-
Olfr424	Silent	-	-	-	-	-	-	0	0	0	122	0	0	-	-
Olfr421	Silent	-	-	-	-	-	-	0	0	0	122	0	0	-	-
Olfr420	Silent	-	-	-	-	-	-	0	0	0	122	0	0	-	-
Heatr7b2	Silent	-	-	-	-	-	-	0	0	0	122	0	0	-	-
Olfr419	Silent	-	-	-	-	-	-	0	0	0	122	0	0	-	-
Olfr417	Silent	-	-	-	-	-	-	0	0	0	122	0	0	-	-
Olfr248	Silent	-	-	-	-	-	-	0	0	0	122	0	0	-	-
Olfr414	Silent	-	-	-	-	-	-	0	0	0	122	0	0	-	-
Olfr220	Silent	-	-	-	-	-	-	0	0	0	122	0	0	-	-
Nucb1	Biallelic.bursty	0.219	0.094	0.0123	177.257	125.071	0.474	40	12	15	55	0.451	0.221	0.21516	C
Srsf7	Biallelic.bursty	0.281	0.372	0.269	164.132	222.268	0.285	15	30	48	22	0.548	0.678	0.03455	C
Abcd4	Biallelic.bursty	0.18	0.153	0.61	193.992	167.854	0.723	25	18	20	57	0.375	0.317	0.01977	C
Zfp385b	Silent	-	-	-	-	-	-	0	0	0	122	0	0	-	-
Gm3286	Silent	-	-	-	-	-	-	0	0	0	122	0	0	-	-
Gm3286	Silent	-	-	-	-	-	-	0	0	0	122	0	0	-	-
Kmo	Silent	-	-	-	-	-	-	0	0	0	122	0	0	-	-
Pcsk6	Biallelic.bursty	0.279	0.663	0.00189	115.703	118.973	0.936	5	37	49	25	0.466	0.741	0.00014	C
Nudc	Biallelic.bursty	0.454	0.493	0.742	408.483	319.23	0.399	15	17	65	23	0.667	0.683	2e-05	C
Mbd4	Biallelic.bursty	0.231	0.158	0.196	159.638	233.775	0.321	29	23	19	49	0.4	0.35	0.39008	C
Slc39a7	Silent	-	-	-	-	-	-	0	0	0	122	0	0	-	-
Guca2b	Silent	-	-	-	-	-	-	0	0	0	122	0	0	-	-
Wls	Biallelic.bursty	0.029	0.026	0.866	140.907	146.78	0.944	9	6	3	103	0.099	0.074	0.0146	C
Mir350	Silent	-	-	-	-	-	-	0	0	0	122	0	0	-	-
Klkb1	Silent	-	-	-	-	-	-	0	0	0	122	0	0	-	-
Klk1b16	Silent	-	-	-	-	-	-	0	0	0	122	0	0	-	-
Klf3	Biallelic.bursty	0.195	0.245	0.442	74.333	67.504	0.797	14	15	28	61	0.356	0.364	0	C
Gm8300	Silent	-	-	-	-	-	-	0	0	0	121	0	0	-	-
Tead3	Biallelic.bursty	0.116	0.059	0.0649	56.266	39.054	0.586	13	0	9	98	0.183	0.075	0	C
C1qtnf6	MonoB	-	0	-	-	-1485.69	-	0	1	0	121	0	0.008	-	-
Gm16432	Silent	-	-	-	-	-	-	0	0	0	122	0	0	-	-
Tiam2	Biallelic.bursty	0.049	0.063	0.539	217.579	168.292	0.651	10	16	5	91	0.123	0.172	0.07742	C
Ptpn21	Biallelic.bursty	0.128	0.105	0.509	397.156	396.246	0.995	27	19	17	56	0.37	0.303	0.12722	C
Twf2	Biallelic.bursty	0.139	0.084	0.126	168.291	260.038	0.278	20	14	14	74	0.279	0.23	0.00292	C
Psmd13	Biallelic.bursty	0.976	0.92	0.822	163.401	164.688	0.979	11	11	94	5	0.868	0.868	0.02228	C
Psmc4	Biallelic.nonbursty	-	-	-	-	-	-	2	1	119	0	0.992	0.984	-	-
C030006K11Rik	Silent	-	-	-	-	-	-	0	0	0	122	0	0	-	-
Mcfd2	Biallelic.bursty	0.213	0.542	0.00057	309.853	341.183	0.819	7	43	48	22	0.458	0.758	0.00708	C
Hps6	Biallelic.bursty	0.021	0.04	0.429	300.225	184.361	0.508	12	13	2	95	0.115	0.123	0.80942	C
Pgcp	Silent	-	-	-	-	-	-	0	0	0	122	0	0	-	-
Adam29	Silent	-	-	-	-	-	-	0	0	0	122	0	0	-	-
Btn2a2	Silent	-	-	-	-	-	-	0	0	0	122	0	0	-	-
Vmn2r81	Silent	-	-	-	-	-	-	0	0	0	122	0	0	-	-
G6pc3	Biallelic.bursty	0.132	0.072	0.188	64.73	106.434	0.407	22	18	4	78	0.213	0.18	0.69223	R
Pex5	Biallelic.bursty	0.07	0.384	0	204.687	165.426	0.693	11	52	11	48	0.18	0.516	0.86506	R
Rapgef5	Biallelic.nonbursty	-	-	-	-	-	-	3	10	0	109	0.025	0.082	-	-
Gimap1	Silent	-	-	-	-	-	-	0	0	0	122	0	0	-	-
Spnb2	Biallelic.bursty	0.622	0.483	0.354	211.946	185.725	0.726	24	7	71	16	0.805	0.661	6e-05	C
Cxcl3	Silent	-	-	-	-	-	-	0	0	0	122	0	0	-	-
Sphk2	Silent	-	-	-	-	-	-	0	0	0	122	0	0	-	-
Gm5069	Silent	-	-	-	-	-	-	0	0	0	122	0	0	-	-
Trappc10	Biallelic.bursty	0.196	0.142	0.285	90.683	116.452	0.538	20	15	21	61	0.35	0.308	0.00043	C
Sun5	Silent	-	-	-	-	-	-	0	0	0	122	0	0	-	-
Car13	Silent	-	-	-	-	-	-	0	0	0	122	0	0	-	-
Sh3bp5l	Biallelic.bursty	0.056	0.081	0.387	134.228	78.915	0.264	13	12	9	88	0.18	0.172	0.00114	C
Ikbip	Biallelic.bursty	0.304	0.12	0.00269	102.479	118.319	0.715	31	4	25	57	0.479	0.248	0	C
Gpbp1l1	Biallelic.bursty	0.467	0.638	0.213	123.923	88.404	0.286	15	21	61	17	0.667	0.719	0.0051	C
Cstf2	MonoA	0.503	-0.004	-	24.206	-45.276	-	55	0	0	65	0.458	0	-	-
Znrf1	Biallelic.bursty	0.065	0.083	0.564	104.633	83.898	0.696	13	14	5	90	0.148	0.156	0.12189	C
Tmem63a	Biallelic.nonbursty	-	-	-	-	-	-	4	3	1	113	0.041	0.033	-	-
9130409I23Rik	Silent	-	-	-	-	-	-	0	0	0	121	0	0	-	-
Gzmm	Biallelic.nonbursty	-	-	-	-	-	-	9	2	0	111	0.074	0.016	-	-
Fnta	Biallelic.bursty	0.363	0.431	0.486	173.245	101.427	0.239	25	20	39	32	0.552	0.509	0.01604	C
Acyp2	Biallelic.bursty	0.053	0.066	0.656	294.034	315.798	0.919	20	18	5	79	0.205	0.189	0.86934	C
Capsl	Biallelic.nonbursty	-	-	-	-	-	-	3	9	1	109	0.033	0.082	-	-
Ccdc101	Silent	-	-	-	-	-	-	0	0	0	122	0	0	-	-
Rsph9	Biallelic.nonbursty	-	-	-	-	-	-	1	1	0	120	0.008	0.008	-	-
Ep400	Biallelic.bursty	0.385	0.599	0.185	178.94	85.807	0.158	15	15	60	28	0.636	0.636	0	C
BC046331	Biallelic.bursty	0.095	0.084	0.693	209.014	234.953	0.794	23	24	5	68	0.233	0.242	0.37302	R
Tmem69	Biallelic.bursty	0.282	0.24	0.576	180.955	248.032	0.581	21	14	39	39	0.531	0.469	4e-05	C
Skint11	Silent	-	-	-	-	-	-	0	0	0	122	0	0	-	-
Skint10	Silent	-	-	-	-	-	-	0	0	0	122	0	0	-	-
Ddr1	Biallelic.bursty	0.018	0.013	0.676	284.84	207.551	0.63	7	7	1	107	0.066	0.066	0.48256	C
Gm4861	Silent	-	-	-	-	-	-	0	0	0	122	0	0	-	-
Abat	Biallelic.bursty	0.04	0.043	0.855	885.272	724.227	0.681	16	11	8	87	0.197	0.156	0.00743	C
C130079G13Rik	Silent	-	-	-	-	-	-	0	0	0	122	0	0	-	-
Limk2	Biallelic.bursty	0.305	0.503	0.0392	354.196	267.547	0.346	15	26	61	14	0.655	0.75	0.07115	C
Vmn1r1	Silent	-	-	-	-	-	-	0	0	0	122	0	0	-	-
Bcas3	Biallelic.bursty	0.591	0.427	0.192	66.752	114.556	0.149	18	14	54	29	0.626	0.591	1e-05	C
1700047M11Rik	Silent	-	-	-	-	-	-	0	0	0	122	0	0	-	-
Fbrsl1	Biallelic.nonbursty	-	-	-	-	-	-	11	4	1	106	0.098	0.041	-	-
Accn5	Silent	-	-	-	-	-	-	0	0	0	122	0	0	-	-
Chrna6	Silent	-	-	-	-	-	-	0	0	0	122	0	0	-	-
Tslp	Silent	-	-	-	-	-	-	0	0	0	122	0	0	-	-
Klf13	Silent	-	-	-	-	-	-	0	0	0	122	0	0	-	-
Clec5a	Silent	-	-	-	-	-	-	0	0	0	122	0	0	-	-
Anapc10	Biallelic.nonbursty	-	-	-	-	-	-	4	31	85	1	0.736	0.959	-	-
Eif1b	Biallelic.bursty	0.346	0.48	0.214	72.006	58.686	0.562	15	28	43	29	0.504	0.617	0.00579	C
Mcts1	Silent	-	-	-	-	-	-	0	0	0	122	0	0	-	-
4922505E12Rik	Silent	-	-	-	-	-	-	0	0	0	122	0	0	-	-
1700056E22Rik	Silent	-	-	-	-	-	-	0	0	0	122	0	0	-	-
Rgs9	MonoB	-	0.003	-	-	472.049	-	0	3	0	119	0	0.025	-	-
Fcgr1	Silent	-	-	-	-	-	-	0	0	0	122	0	0	-	-
Mir1981	Silent	-	-	-	-	-	-	0	0	0	122	0	0	-	-
Fbxl7	Silent	-	-	-	-	-	-	0	0	0	122	0	0	-	-
Fstl4	Silent	-	-	-	-	-	-	0	0	0	122	0	0	-	-
Rnf222	Biallelic.nonbursty	-	-	-	-	-	-	0	0	1	121	0.008	0.008	-	-
Hif1an	Biallelic.bursty	0.122	0.173	0.315	394.805	269.492	0.361	26	25	17	52	0.358	0.35	0.4364	C
Kif26a	MonoA	-0.002	-	-	-45.137	-	-	1	0	0	121	0.008	0	-	-
Snora36b	Silent	-	-	-	-	-	-	0	0	0	122	0	0	-	-
Mir664	Silent	-	-	-	-	-	-	0	0	0	122	0	0	-	-
Tas2r126	Silent	-	-	-	-	-	-	0	0	0	122	0	0	-	-
Tas2r125	Silent	-	-	-	-	-	-	0	0	0	122	0	0	-	-
Tas2r124	Silent	-	-	-	-	-	-	0	0	0	122	0	0	-	-
Tas2r123	Silent	-	-	-	-	-	-	0	0	0	122	0	0	-	-
Jtb	Biallelic.bursty	0.407	0.408	0.991	162.812	164.023	0.983	18	22	47	29	0.56	0.595	0.00149	C
Mir192	Silent	-	-	-	-	-	-	0	0	0	122	0	0	-	-
Mir183	Silent	-	-	-	-	-	-	0	0	0	122	0	0	-	-
4930539J05Rik	MonoB	-	0	-	-	-1128.61	-	0	1	0	121	0	0.008	-	-
Mirlet7d	Silent	-	-	-	-	-	-	0	0	0	122	0	0	-	-
Mir872	Silent	-	-	-	-	-	-	0	0	0	122	0	0	-	-
Mir203	Silent	-	-	-	-	-	-	0	0	0	122	0	0	-	-
Slc30a10	Biallelic.nonbursty	-	-	-	-	-	-	1	1	0	120	0.008	0.008	-	-
5033404E19Rik	Silent	-	-	-	-	-	-	0	0	0	122	0	0	-	-
Cyp24a1	Silent	-	-	-	-	-	-	0	0	0	122	0	0	-	-
Ccl7	Silent	-	-	-	-	-	-	0	0	0	122	0	0	-	-
Ccl5	Silent	-	-	-	-	-	-	0	0	0	122	0	0	-	-
Ccl4	Silent	-	-	-	-	-	-	0	0	0	122	0	0	-	-
Sf3a2	Biallelic.bursty	0.599	0.484	0.65	24.02	42.868	0.269	12	19	46	28	0.552	0.619	5e-05	C
S100a8	Silent	-	-	-	-	-	-	0	0	0	122	0	0	-	-
Ryk	Biallelic.bursty	0.393	0.888	0.00234	164.705	71.534	0.0163	9	25	64	16	0.64	0.781	0.00095	C
Rtn2	Biallelic.nonbursty	-	-	-	-	-	-	1	4	0	117	0.008	0.033	-	-
St6galnac4	Silent	-	-	-	-	-	-	0	0	0	122	0	0	-	-
Pde1b	MonoB	-0.01	0.035	-	-45.713	425.648	-	0	16	0	106	0	0.131	-	-
Pcp2	Biallelic.nonbursty	-	-	-	-	-	-	10	4	0	108	0.082	0.033	-	-
Shbg	Silent	-	-	-	-	-	-	0	0	0	122	0	0	-	-
Atp4a	Biallelic.nonbursty	-	-	-	-	-	-	6	4	0	112	0.049	0.033	-	-
Fastkd3	Biallelic.bursty	0.217	0.45	0.00863	348.402	185.053	0.167	15	37	38	30	0.442	0.625	0.06415	C
Stard8	MonoA	-0.002	-	-	-45.137	-	-	1	0	0	121	0.008	0	-	-
Dpp6	Biallelic.nonbursty	-	-	-	-	-	-	3	1	0	118	0.025	0.008	-	-
4832428D23Rik	Silent	-	-	-	-	-	-	0	0	0	122	0	0	-	-
Cd300e	Silent	-	-	-	-	-	-	0	0	0	122	0	0	-	-
Sh3bp4	Biallelic.nonbursty	-	-	-	-	-	-	1	33	1	87	0.016	0.279	-	-
Cntf	Biallelic.nonbursty	-	-	-	-	-	-	5	4	0	113	0.041	0.033	-	-
Rnf44	Biallelic.bursty	0.237	0.258	0.781	98.949	85.433	0.652	26	25	25	39	0.443	0.435	0.28459	C
Gtf2i	Biallelic.bursty	0.243	0.29	0.461	250.14	318.423	0.427	20	37	32	31	0.433	0.575	0.43388	C
Rsbn1l	Biallelic.bursty	0.099	0.087	0.739	227.31	173.035	0.537	22	20	9	71	0.254	0.238	0.42552	C
A230020J21Rik	Silent	-	-	-	-	-	-	0	0	0	122	0	0	-	-
Gpr12	Silent	-	-	-	-	-	-	0	0	0	122	0	0	-	-
Tatdn3	Biallelic.bursty	0.134	0.118	0.678	239.533	214.028	0.77	21	16	15	68	0.3	0.258	0.00948	C
Atl2	Biallelic.bursty	0.115	0.215	0.0731	126.944	90.086	0.542	15	27	14	64	0.242	0.342	0.06583	C
Nenf	Biallelic.bursty	0.016	0.016	0.989	93.582	88.502	0.941	5	5	2	110	0.057	0.057	0.00748	C
Kif13a	Biallelic.bursty	0.071	0.096	0.478	353.003	237.134	0.554	10	24	11	75	0.175	0.292	0.00998	C
Itih4	Silent	-	-	-	-	-	-	0	0	0	122	0	0	-	-
Spc25	Biallelic.bursty	0.459	0.574	0.339	331.695	241.605	0.305	14	23	69	11	0.709	0.786	0.06355	C
Magohb	Biallelic.bursty	0.337	0.764	0.00639	72.907	46.309	0.34	13	34	43	28	0.475	0.653	0.01242	C
Ints7	Biallelic.bursty	0.208	0.356	0.0748	240.692	187.488	0.525	19	33	34	32	0.449	0.568	0.1444	C
Pxn	Biallelic.bursty	0.306	0.188	0.0875	120.834	266.076	0.0719	20	17	26	50	0.407	0.381	0.00081	C
Bod1l	Biallelic.bursty	0.848	0.549	0.0616	133.786	203.977	0.223	15	7	82	11	0.843	0.774	2e-05	C
1700034H15Rik	MonoB	-	0	-	-	-1128.61	-	0	1	0	121	0	0.008	-	-
Tppp2	Silent	-	-	-	-	-	-	0	0	0	122	0	0	-	-
Thbs4	Silent	-	-	-	-	-	-	0	0	0	122	0	0	-	-
Acot12	Silent	-	-	-	-	-	-	0	0	0	122	0	0	-	-
Gm10516	Silent	-	-	-	-	-	-	0	0	0	122	0	0	-	-
Evi2b	MonoB	-0.002	-0.002	-	-45.137	-45.137	-	0	1	0	120	0	0.008	-	-
Adam2	Silent	-	-	-	-	-	-	0	0	0	122	0	0	-	-
Sertad4	Silent	-	-	-	-	-	-	0	0	0	122	0	0	-	-
Vps13c	Biallelic.bursty	0.261	0.312	0.485	189.502	138.273	0.355	23	29	34	31	0.487	0.538	0.21974	C
Bhlha9	Silent	-	-	-	-	-	-	0	0	0	122	0	0	-	-
Lmbrd2	Biallelic.bursty	0.05	0.082	0.436	202.853	90.304	0.446	18	16	4	84	0.18	0.164	0.80243	C
Tmem215	Silent	-	-	-	-	-	-	0	0	0	122	0	0	-	-
Heatr5a	Biallelic.bursty	0.491	0.853	0.0163	349.398	173.389	0.0656	17	19	73	12	0.744	0.76	0.02578	C
Gm19461	MonoA	-0.001	-	-	-171.248	-	-	1	0	0	121	0.008	0	-	-
A330023F24Rik	Silent	-	-	-	-	-	-	0	0	0	122	0	0	-	-
Rxrb	Silent	-	-	-	-	-	-	0	0	0	122	0	0	-	-
9130011E15Rik	Biallelic.bursty	0.114	0.096	0.574	342.102	326.843	0.92	24	19	13	65	0.306	0.264	0.15039	C
Yes1	Biallelic.bursty	0.354	0.248	0.237	180.883	285.991	0.221	20	20	45	31	0.56	0.56	0.00123	C
Ipcef1	MonoA	-0.004	-	-	-45.276	-	-	1	0	0	121	0.008	0	-	-
Nrf1	Biallelic.bursty	0.301	0.422	0.208	165.737	103.234	0.232	20	26	47	24	0.573	0.624	0.04497	C
Smc6	Biallelic.bursty	1.133	1.272	0.586	84.3	113.211	0.659	12	11	89	9	0.835	0.826	0.00035	C
Ocel1	Silent	-	-	-	-	-	-	0	0	0	122	0	0	-	-
9230110F15Rik	Silent	-	-	-	-	-	-	0	0	0	122	0	0	-	-
Vnn1	Biallelic.bursty	0.392	0.455	0.525	395.599	442.204	0.751	20	28	53	18	0.613	0.681	0.18129	C
Vdac1	Biallelic.nonbursty	-	-	-	-	-	-	0	0	121	1	0.992	0.992	-	-
Vcam1	Silent	-	-	-	-	-	-	0	0	0	122	0	0	-	-
Vipr1	Silent	-	-	-	-	-	-	0	0	0	122	0	0	-	-
Stx1b	Silent	-	-	-	-	-	-	0	0	0	122	0	0	-	-
Vim	Biallelic.bursty	0.013	0.018	0.683	186.43	412.195	0.332	5	8	2	107	0.057	0.082	0.04304	C
Gm221	Biallelic.nonbursty	-	-	-	-	-	-	6	18	0	98	0.049	0.148	-	-
Zdhhc24	Biallelic.bursty	0.02	0.041	0.235	255.829	255.887	1	8	12	1	101	0.074	0.107	0.96317	C
Gm5512	Biallelic.bursty	0.133	0.312	0.0246	108.462	87.068	0.662	5	26	30	58	0.294	0.471	0	C
Mtap2	Biallelic.nonbursty	-	-	-	-	-	-	3	1	0	118	0.025	0.008	-	-
Mt2	Biallelic.nonbursty	-	-	-	-	-	-	1	3	112	4	0.942	0.958	-	-
Msi1	Silent	-	-	-	-	-	-	0	0	0	122	0	0	-	-
Pkp2	Biallelic.bursty	0.241	0.198	0.517	165.688	181.39	0.789	20	18	29	53	0.408	0.392	0.00019	C
Plekhg1	MonoA	0.009	-	-	82.829	-	-	4	0	0	118	0.033	0	-	-
4932429P05Rik	Silent	-	-	-	-	-	-	0	0	0	122	0	0	-	-
Tmem8b	Biallelic.nonbursty	-	-	-	-	-	-	1	11	0	110	0.008	0.09	-	-
Rimklb	Biallelic.nonbursty	-	-	-	-	-	-	5	8	0	109	0.041	0.066	-	-
Elovl1	Biallelic.bursty	0.276	0.277	0.988	82.596	72.305	0.695	15	14	35	54	0.424	0.415	0	C
Nbas	Biallelic.bursty	0.15	0.093	0.111	175.463	215.67	0.661	26	21	8	66	0.281	0.24	0.94375	R
A630066F11Rik	Biallelic.nonbursty	-	-	-	-	-	-	2	2	0	118	0.016	0.016	-	-
Il1rapl2	Silent	-	-	-	-	-	-	0	0	0	122	0	0	-	-
BC020402	Biallelic.nonbursty	-	-	-	-	-	-	2	3	0	117	0.016	0.025	-	-
Lefty1	Silent	-	-	-	-	-	-	0	0	0	122	0	0	-	-
Ccdc33	Silent	-	-	-	-	-	-	0	0	0	122	0	0	-	-
Zc3h12d	Silent	-	-	-	-	-	-	0	0	0	122	0	0	-	-
Fbxw14	Silent	-	-	-	-	-	-	0	0	0	122	0	0	-	-
Zdhhc7	Biallelic.bursty	0.164	0.135	0.562	192.968	234.469	0.57	17	25	15	59	0.276	0.345	0.08308	C
AW209491	Biallelic.bursty	0.222	0.173	0.379	120.078	117.454	0.97	30	18	16	55	0.387	0.286	0.23379	C
Gm5177	Silent	-	-	-	-	-	-	0	0	0	122	0	0	-	-
0910001L09Rik	Silent	-	-	-	-	-	-	0	0	0	122	0	0	-	-
Ralyl	Silent	-	-	-	-	-	-	0	0	0	122	0	0	-	-
Abcb11	Silent	-	-	-	-	-	-	0	0	0	122	0	0	-	-
Polq	Biallelic.bursty	0.158	0.073	0.0289	123.474	179.72	0.477	29	16	8	69	0.303	0.197	0.7208	C
Upp1	Biallelic.bursty	0.711	0.682	0.905	838.506	688.968	0.696	8	2	96	15	0.86	0.81	0	C
Rbmx	Biallelic.nonbursty	-	-	-	-	-	-	57	1	0	64	0.467	0.008	-	-
Megf8	Biallelic.bursty	0.042	0.028	0.477	327.66	194.438	0.384	20	8	1	92	0.174	0.074	0.60725	R
Rfx6	Silent	-	-	-	-	-	-	0	0	0	122	0	0	-	-
Palmd	Silent	-	-	-	-	-	-	0	0	0	122	0	0	-	-
Ccnh	Biallelic.nonbursty	-	-	-	-	-	-	16	5	99	0	0.958	0.867	-	-
Frs3	Biallelic.nonbursty	-	-	-	-	-	-	6	9	0	107	0.049	0.074	-	-
C1s	Silent	-	-	-	-	-	-	0	0	0	122	0	0	-	-
Tmem45b	Biallelic.bursty	0.157	0.079	0.0635	242.034	380.12	0.248	17	9	17	78	0.281	0.215	0	C
Glb1l3	Silent	-	-	-	-	-	-	0	0	0	122	0	0	-	-
Phactr2	Biallelic.nonbursty	-	-	-	-	-	-	2	19	0	101	0.016	0.156	-	-
Ifi47	Silent	-	-	-	-	-	-	0	0	0	122	0	0	-	-
Exog	Silent	-	-	-	-	-	-	0	0	0	122	0	0	-	-
Hck	Biallelic.nonbursty	-	-	-	-	-	-	1	2	0	119	0.008	0.016	-	-
Aig1	MonoB	-0.002	-0.002	-	-45.137	-45.137	-	0	1	0	121	0	0.008	-	-
Ang	Silent	-	-	-	-	-	-	0	0	0	122	0	0	-	-
Fyn	Biallelic.nonbursty	-	-	-	-	-	-	1	2	0	119	0.008	0.016	-	-
Gnat1	Silent	-	-	-	-	-	-	0	0	0	122	0	0	-	-
Itm2b	Biallelic.bursty	0.154	0.147	0.893	223.884	187.519	0.645	30	21	18	51	0.4	0.325	0.33967	C
Tpo	Silent	-	-	-	-	-	-	0	0	0	122	0	0	-	-
Heph	Silent	-	-	-	-	-	-	0	0	0	122	0	0	-	-
Tpm2	Silent	-	-	-	-	-	-	0	0	0	122	0	0	-	-
Odf2	Biallelic.bursty	0.359	0.608	0.0487	439.405	335.854	0.374	13	31	61	13	0.627	0.78	0.12905	C
Fam184b	MonoA	0	-0.002	-	-10879.8	-45.137	-	1	0	0	121	0.008	0	-	-
Cacna1h	Silent	-	-	-	-	-	-	0	0	0	122	0	0	-	-
Fam110a	Biallelic.nonbursty	-	-	-	-	-	-	2	8	0	112	0.016	0.066	-	-
Ankrd42	Biallelic.nonbursty	-	-	-	-	-	-	11	3	2	106	0.107	0.041	-	-
Zfp622	Biallelic.bursty	0.137	0.186	0.359	98.099	97.762	0.992	15	25	17	62	0.269	0.353	0.01356	C
Klraq1	Biallelic.bursty	0.046	0.147	0.00531	374.82	348.473	0.859	7	40	9	65	0.132	0.405	0.16813	C
Snap47	Biallelic.bursty	0.225	0.183	0.626	142.055	145.882	0.955	23	19	20	60	0.352	0.32	0.01104	C
Lrrc19	Silent	-	-	-	-	-	-	0	0	0	122	0	0	-	-
D630023F18Rik	Biallelic.bursty	0.014	0.068	0.0042	753.121	272.714	0.0647	7	21	1	93	0.066	0.18	0.67373	R
Sall4	Biallelic.nonbursty	-	-	-	-	-	-	1	3	116	1	0.967	0.983	-	-
Dock10	Biallelic.bursty	0.048	0.028	0.293	138.257	175.371	0.706	14	10	1	97	0.123	0.09	0.73427	R
Gpr77	Silent	-	-	-	-	-	-	0	0	0	122	0	0	-	-
1700019G17Rik	Silent	-	-	-	-	-	-	0	0	0	122	0	0	-	-
Crem	Biallelic.nonbursty	-	-	-	-	-	-	8	4	1	109	0.074	0.041	-	-
Josd2	Biallelic.bursty	0.1	0.21	0.0353	117.456	144.602	0.598	9	34	15	63	0.198	0.405	0.01417	C
Fbxw7	Biallelic.bursty	0.093	0.107	0.674	175.107	136.195	0.548	13	16	12	79	0.208	0.233	0.00105	C
Gm6251	Biallelic.nonbursty	-	-	-	-	-	-	75	1	2	44	0.631	0.025	-	-
Dlgap4	Biallelic.bursty	0.238	0.194	0.486	64.726	95.079	0.212	17	18	29	54	0.39	0.398	4e-05	C
Zfp2	Biallelic.nonbursty	-	-	-	-	-	-	3	17	2	100	0.041	0.156	-	-
Clpx	Biallelic.bursty	0.906	0.959	0.806	111.579	89.369	0.614	8	10	84	15	0.786	0.803	0	C
Zscan21	Biallelic.bursty	0.184	0.299	0.105	341.228	341.587	0.998	11	33	31	44	0.353	0.538	0.00121	C
Crnkl1	Biallelic.bursty	0.35	0.304	0.595	136.399	132.362	0.918	22	15	47	34	0.585	0.525	6e-05	C
Fam54a	Biallelic.nonbursty	-	-	-	-	-	-	4	4	0	114	0.033	0.033	-	-
Gm15056	Silent	-	-	-	-	-	-	0	0	0	122	0	0	-	-
Gm7325	Silent	-	-	-	-	-	-	0	0	0	122	0	0	-	-
Madd	Biallelic.nonbursty	-	-	-	-	-	-	8	3	2	109	0.082	0.041	-	-
Cyp26b1	Silent	-	-	-	-	-	-	0	0	0	122	0	0	-	-
Myb	Silent	-	-	-	-	-	-	0	0	0	122	0	0	-	-
Pklr	Biallelic.nonbursty	-	-	-	-	-	-	1	1	0	120	0.008	0.008	-	-
1700020N01Rik	Silent	-	-	-	-	-	-	0	0	0	122	0	0	-	-
Cyb561d1	Biallelic.nonbursty	-	-	-	-	-	-	1	2	0	118	0.008	0.017	-	-
C030046E11Rik	Biallelic.bursty	0.073	0.06	0.638	113.2	176.771	0.347	11	12	6	93	0.139	0.148	0.01003	C
Gm14430	Silent	-	-	-	-	-	-	0	0	0	122	0	0	-	-
0610010B08Rik|Gm14308|Gm14430|Gm14434	Silent	-	-	-	-	-	-	0	0	0	122	0	0	-	-
0610010B08Rik|Gm14308|Gm14430|Gm14434	Silent	-	-	-	-	-	-	0	0	0	122	0	0	-	-
Pdgfrb	Biallelic.nonbursty	-	-	-	-	-	-	2	10	3	107	0.041	0.107	-	-
4930444G20Rik	Silent	-	-	-	-	-	-	0	0	0	122	0	0	-	-
Ptpn11	Biallelic.bursty	0.301	0.248	0.464	136.617	142.731	0.884	27	16	37	36	0.552	0.457	0.00364	C
Elmod2	Biallelic.bursty	0.099	0.087	0.747	281.834	368.488	0.553	20	22	5	74	0.207	0.223	0.75503	R
A730069N07Rik	Silent	-	-	-	-	-	-	0	0	0	122	0	0	-	-
Zfp473	MonoB	-0.004	0.012	-	-45.276	435.753	-	0	8	0	114	0	0.066	-	-
H60b	Silent	-	-	-	-	-	-	0	0	0	122	0	0	-	-
C920009B18Rik	Silent	-	-	-	-	-	-	0	0	0	122	0	0	-	-
Clec1b	Silent	-	-	-	-	-	-	0	0	0	122	0	0	-	-
Gm10825	Silent	-	-	-	-	-	-	0	0	0	122	0	0	-	-
4932411E22Rik	Silent	-	-	-	-	-	-	0	0	0	122	0	0	-	-
Nudt15	Biallelic.nonbursty	-	-	-	-	-	-	3	11	0	108	0.025	0.09	-	-
Snora33	Silent	-	-	-	-	-	-	0	0	0	122	0	0	-	-
Snord100	Biallelic.bursty	0.044	0.099	0.0567	219.071	207.619	0.884	10	24	7	79	0.142	0.258	0.11883	C
Tmem111	Biallelic.bursty	0.29	0.225	0.376	136.491	126.896	0.813	28	19	34	39	0.517	0.442	0.01493	C
Zfp553	Biallelic.bursty	0.05	0.15	0.0167	180.939	132.689	0.372	10	27	11	74	0.172	0.311	0.02091	C
Eif3c	Biallelic.nonbursty	-	-	-	-	-	-	1	1	120	0	0.992	0.992	-	-
Taar6	Silent	-	-	-	-	-	-	0	0	0	122	0	0	-	-
Taar7a	Silent	-	-	-	-	-	-	0	0	0	122	0	0	-	-
Taar7b	Silent	-	-	-	-	-	-	0	0	0	122	0	0	-	-
Taar7d	Silent	-	-	-	-	-	-	0	0	0	122	0	0	-	-
Taar7e	Silent	-	-	-	-	-	-	0	0	0	122	0	0	-	-
Taar7f	Silent	-	-	-	-	-	-	0	0	0	122	0	0	-	-
Taar8a	Silent	-	-	-	-	-	-	0	0	0	122	0	0	-	-
Taar8b	Silent	-	-	-	-	-	-	0	0	0	122	0	0	-	-
Taar8c	Silent	-	-	-	-	-	-	0	0	0	122	0	0	-	-
Taar9	Silent	-	-	-	-	-	-	0	0	0	122	0	0	-	-
Elf3	Biallelic.nonbursty	-	-	-	-	-	-	2	6	110	4	0.918	0.951	-	-
Moxd1	Silent	-	-	-	-	-	-	0	0	0	122	0	0	-	-
Serbp1	Biallelic.nonbursty	-	-	-	-	-	-	2	0	120	0	1	0.984	-	-
Stat5b	Biallelic.nonbursty	-	-	-	-	-	-	1	4	0	117	0.008	0.033	-	-
B4galnt1	Biallelic.nonbursty	-	-	-	-	-	-	6	7	0	109	0.049	0.057	-	-
Dmrtc2	Silent	-	-	-	-	-	-	0	0	0	122	0	0	-	-
Dlg5	Biallelic.bursty	0.218	0.094	0.00654	200.007	292.52	0.235	29	10	23	57	0.437	0.277	0.0004	C
Cage1	MonoA	0.003	-	-	730.952	-	-	2	0	0	120	0.016	0	-	-
Nudt4	Biallelic.bursty	1.301	1.176	0.667	384.793	355.834	0.796	6	6	109	1	0.943	0.943	0.3167	C
Katnal2	Biallelic.nonbursty	-	-	-	-	-	-	3	6	0	113	0.025	0.049	-	-
Dlgap1	Biallelic.nonbursty	-	-	-	-	-	-	6	9	0	107	0.049	0.074	-	-
Iqgap2	MonoB	-0.002	0.012	-	-45.137	184.608	-	0	5	0	117	0	0.041	-	-
Fau	Silent	-	-	-	-	-	-	0	0	0	122	0	0	-	-
Cox18	Biallelic.bursty	0.355	0.502	0.12	144.618	175.94	0.618	12	28	49	23	0.545	0.688	0.00384	C
Ltbp3	Biallelic.nonbursty	-	-	-	-	-	-	6	2	0	114	0.049	0.016	-	-
G630090E17Rik	Silent	-	-	-	-	-	-	0	0	0	122	0	0	-	-
Cd8a	Biallelic.nonbursty	-	-	-	-	-	-	1	1	0	120	0.008	0.008	-	-
Elovl2	MonoA	0.001	-0.002	-	1218.41	-45.137	-	1	0	0	121	0.008	0	-	-
Gm8709	Biallelic.bursty	-0.051	-0.172	0	-48.628	-181.157	0.857	0	29	14	78	0.116	0.355	0	C
Arhgap18	Biallelic.bursty	0.16	0.02	7.11e-05	316.856	370.441	0.731	37	6	4	75	0.336	0.082	0.65494	C
Tpx2	Biallelic.bursty	0.968	1.652	0.039	326.435	201.106	0.317	7	12	96	3	0.873	0.915	0.08615	C
5730494N06Rik	Biallelic.bursty	0.378	0.255	0.134	52.507	120.828	0.0805	22	16	28	53	0.42	0.37	0.00025	C
Bub1	Biallelic.bursty	0.471	0.516	0.714	232.055	185.406	0.448	20	27	58	12	0.667	0.726	0.55748	C
Pag1	Biallelic.bursty	0.039	0.012	0.138	129.56	504.279	0.236	9	5	2	106	0.09	0.057	0.06256	C
4930519F09Rik	MonoB	-0.017	-0.024	-	-46.18	-46.679	-	0	2	0	120	0	0.016	-	-
Pcsk1n	MonoA	0.003	-	-	208.147	-	-	3	0	0	119	0.025	0	-	-
Hist1h3f	Silent	-	-	-	-	-	-	0	0	0	122	0	0	-	-
Alg6	Biallelic.bursty	0.052	0.056	0.849	366.865	297.312	0.586	18	13	7	83	0.207	0.165	0.08292	C
Ccdc142	MonoB	-0.002	0.002	-	-45.137	183.842	-	0	2	0	120	0	0.016	-	-
Cdh2	Silent	-	-	-	-	-	-	0	0	0	122	0	0	-	-
Atp11a	Biallelic.bursty	0.037	0.067	0.15	230.447	409.107	0.314	4	22	9	87	0.107	0.254	0.00012	C
Hddc2	Biallelic.bursty	0.28	0.193	0.294	261.479	417.981	0.286	24	25	27	45	0.421	0.43	0.05874	C
Socs2	Biallelic.bursty	0.081	0.156	0.0406	239.596	106.857	0.0826	17	22	11	72	0.23	0.27	0.0968	C
Ovgp1	Silent	-	-	-	-	-	-	0	0	0	122	0	0	-	-
Klk1b4	Silent	-	-	-	-	-	-	0	0	0	122	0	0	-	-
Kcnk1	Biallelic.nonbursty	-	-	-	-	-	-	2	1	0	119	0.016	0.008	-	-
Kcnj8	Silent	-	-	-	-	-	-	0	0	0	122	0	0	-	-
Tcfap4	Biallelic.bursty	0.145	0.119	0.581	36.374	73.401	0.228	14	19	9	80	0.189	0.23	0.04055	C
Gm4794	Silent	-	-	-	-	-	-	0	0	0	122	0	0	-	-
Tcf19	Biallelic.bursty	0.032	0.029	0.812	281.052	312.755	0.864	11	10	2	99	0.107	0.098	0.47704	C
Bmpr1b	MonoA	0.002	-	-	161.354	-	-	2	0	0	120	0.016	0	-	-
A830082N09Rik	Silent	-	-	-	-	-	-	0	0	0	122	0	0	-	-
Mprip	Biallelic.bursty	0.977	0.871	0.609	82.34	97.393	0.637	14	12	81	9	0.819	0.802	0.00344	C
Gm10058|Gm10096|Gm10147|Gm10230|Gm10486|Gm10487|Gm10488|Gm14632|Gm14819|Gm4836	Silent	-	-	-	-	-	-	0	0	0	122	0	0	-	-
Tmcc1	Biallelic.bursty	0.037	0.035	0.918	61.959	127.43	0.38	11	10	0	101	0.09	0.082	0.29848	R
Bcl2	Silent	-	-	-	-	-	-	0	0	0	122	0	0	-	-
Tram2	Biallelic.nonbursty	-	-	-	-	-	-	2	5	0	115	0.016	0.041	-	-
Gabrg2	Silent	-	-	-	-	-	-	0	0	0	122	0	0	-	-
Tcf7l2	Biallelic.bursty	0.103	0.152	0.241	103.694	139.006	0.513	14	24	10	73	0.198	0.281	0.09866	C
Foxn4	Biallelic.nonbursty	-	-	-	-	-	-	1	2	0	119	0.008	0.016	-	-
Abca12	Silent	-	-	-	-	-	-	0	0	0	122	0	0	-	-
Wisp3	Biallelic.nonbursty	-	-	-	-	-	-	1	2	0	119	0.008	0.016	-	-
Ces1b	Silent	-	-	-	-	-	-	0	0	0	122	0	0	-	-
Clip3	Silent	-	-	-	-	-	-	0	0	0	122	0	0	-	-
Ppih	Biallelic.nonbursty	-	-	-	-	-	-	3	7	109	2	0.926	0.959	-	-
Zfp143	Biallelic.bursty	0.174	0.243	0.206	306.633	167.858	0.0836	24	24	27	42	0.436	0.436	0.07295	C
Gfra1	Silent	-	-	-	-	-	-	0	0	0	122	0	0	-	-
Ss18	Biallelic.bursty	0.619	0.795	0.417	148.338	94.442	0.388	14	15	73	16	0.737	0.746	0.0001	C
AA474331	MonoA	0	-	-	-1128.61	-	-	1	0	0	121	0.008	0	-	-
2010001E11Rik	Silent	-	-	-	-	-	-	0	0	0	122	0	0	-	-
Six3os1	Silent	-	-	-	-	-	-	0	0	0	122	0	0	-	-
BC021785	Silent	-	-	-	-	-	-	0	0	0	122	0	0	-	-
Zik1	Biallelic.nonbursty	-	-	-	-	-	-	5	2	0	115	0.041	0.016	-	-
Nqo2	Biallelic.bursty	0.103	0.168	0.172	266.25	172.495	0.312	16	20	20	62	0.305	0.339	0.00099	C
Rnf145	Biallelic.nonbursty	-	-	-	-	-	-	5	7	0	110	0.041	0.057	-	-
Gtf3c6	Biallelic.bursty	0.54	1.086	0.00744	421.259	180.752	0.0139	10	20	80	9	0.756	0.84	0.01084	C
Pqlc1	Biallelic.bursty	0.38	0.297	0.361	396.098	532.231	0.373	25	18	45	31	0.588	0.529	0.00304	C
Glt1d1	Biallelic.bursty	0.117	0.065	0.138	137.297	248.658	0.326	21	14	8	78	0.24	0.182	0.1321	C
Fstl5	Silent	-	-	-	-	-	-	0	0	0	122	0	0	-	-
Fam100b	Silent	-	-	-	-	-	-	0	0	0	122	0	0	-	-
Slc22a30	Silent	-	-	-	-	-	-	0	0	0	122	0	0	-	-
Ubash3b	Biallelic.bursty	0.072	0.182	0.0234	349.607	205.107	0.141	12	29	14	66	0.215	0.355	0.02769	C
Pde12	Biallelic.bursty	0.197	0.199	0.969	270.413	288.239	0.864	21	22	24	50	0.385	0.393	0.01413	C
Slc14a2	Silent	-	-	-	-	-	-	0	0	0	122	0	0	-	-
Ky	Silent	-	-	-	-	-	-	0	0	0	122	0	0	-	-
Tnfrsf23	MonoB	-	-0.001	-	-	-171.248	-	0	1	0	121	0	0.008	-	-
Vars	Silent	-	-	-	-	-	-	0	0	0	122	0	0	-	-
Rmnd5a	Biallelic.bursty	0.432	0.516	0.516	351.952	291.03	0.489	17	14	71	16	0.746	0.72	0.00034	C
Ppil6	Biallelic.nonbursty	-	-	-	-	-	-	5	2	0	115	0.041	0.016	-	-
Zfp92	Silent	-	-	-	-	-	-	0	0	0	122	0	0	-	-
Fhl3	Biallelic.bursty	0.524	0.496	0.875	15.991	17.584	0.896	12	15	30	53	0.382	0.409	0	C
Pira6	Silent	-	-	-	-	-	-	0	0	0	122	0	0	-	-
Nppa	Silent	-	-	-	-	-	-	0	0	0	122	0	0	-	-
C030007H22Rik	Silent	-	-	-	-	-	-	0	0	0	122	0	0	-	-
4930598F16Rik	Silent	-	-	-	-	-	-	0	0	0	122	0	0	-	-
Epha4	Biallelic.bursty	0.313	0.181	0.0482	363.651	279.732	0.458	25	5	47	44	0.595	0.43	0	C
Fosb	Silent	-	-	-	-	-	-	0	0	0	122	0	0	-	-
Folr2	Biallelic.bursty	0.094	0.041	0.121	147.728	123.602	0.737	22	14	1	84	0.19	0.124	0.19313	R
Folr1	Biallelic.nonbursty	-	-	-	-	-	-	10	4	107	1	0.959	0.91	-	-
Nefl	Silent	-	-	-	-	-	-	0	0	0	122	0	0	-	-
Nfkbil1	Silent	-	-	-	-	-	-	0	0	0	122	0	0	-	-
Sox10	Silent	-	-	-	-	-	-	0	0	0	122	0	0	-	-
Mkrn2	Biallelic.bursty	0.392	0.56	0.176	293.495	225.658	0.356	13	25	63	17	0.644	0.746	0.00525	C
Tfpt	Biallelic.bursty	0.08	0.066	0.667	109.724	182.543	0.189	14	12	10	83	0.202	0.185	0.00106	C
Suv39h1	Biallelic.nonbursty	-	-	-	-	-	-	36	1	3	81	0.322	0.033	-	-
9030612E09Rik	Silent	-	-	-	-	-	-	0	0	0	122	0	0	-	-
Slc44a2	Biallelic.bursty	0.117	0.126	0.829	452.823	324.558	0.422	26	20	15	60	0.339	0.289	0.18337	C
1700021F05Rik	Biallelic.bursty	0.629	0.851	0.233	380.87	245.811	0.13	13	12	89	7	0.843	0.835	0.00944	C
F830002L21Rik	Silent	-	-	-	-	-	-	0	0	0	122	0	0	-	-
Mark2	Biallelic.bursty	0.146	0.186	0.476	69.546	44.081	0.43	17	15	13	70	0.261	0.243	0.00483	C
Aim1	Biallelic.bursty	0.082	0.129	0.179	557.094	622.318	0.815	12	26	19	64	0.256	0.372	0.00129	C
Speer5-ps1	Biallelic.bursty	0.065	0.077	0.788	38.276	29.653	0.831	0	0	11	111	0.09	0.09	0	C
Mir1929	Silent	-	-	-	-	-	-	0	0	0	122	0	0	-	-
Tmem207	Silent	-	-	-	-	-	-	0	0	0	122	0	0	-	-
Wars	Biallelic.bursty	0.562	0.586	0.859	342.048	363.592	0.825	15	18	74	11	0.754	0.78	0.01738	C
Vill	Silent	-	-	-	-	-	-	0	0	0	122	0	0	-	-
S100a16	Biallelic.bursty	0.045	0.041	0.831	292.984	567.27	0.208	10	13	5	94	0.123	0.148	0.03022	C
D2Ertd750e	Biallelic.bursty	0.41	0.303	0.255	107.692	159.664	0.259	24	19	40	38	0.529	0.488	0.00136	C
Casp9	Biallelic.bursty	0.218	0.116	0.0327	478.647	394.234	0.655	46	9	23	41	0.58	0.269	0.06259	C
Axin2	Biallelic.bursty	0.276	0.163	0.0584	209.972	204.041	0.937	31	8	33	49	0.529	0.339	1e-05	C
Atp9a	Biallelic.bursty	0.132	0.199	0.138	215.733	174.544	0.551	25	34	18	44	0.355	0.43	0.85408	R
Sf3b5	Biallelic.nonbursty	-	-	-	-	-	-	1	1	119	0	0.992	0.992	-	-
Smagp	Biallelic.bursty	0.785	0.724	0.756	255.85	345.417	0.348	12	17	84	6	0.807	0.849	0.10234	C
Rhof	Biallelic.nonbursty	-	-	-	-	-	-	5	5	0	112	0.041	0.041	-	-
Bai1	Silent	-	-	-	-	-	-	0	0	0	122	0	0	-	-
Fan1	Biallelic.bursty	0.017	0.012	0.618	243.968	511.68	0.454	7	7	0	108	0.057	0.057	0.50154	R
Clec4a2	Silent	-	-	-	-	-	-	0	0	0	122	0	0	-	-
Smpd2	Biallelic.bursty	0.174	0.164	0.86	549.261	219.178	0.037	32	13	21	55	0.438	0.281	0.01279	C
Fam162b	Silent	-	-	-	-	-	-	0	0	0	122	0	0	-	-
Ebf3	MonoB	-	-0.002	-	-	-45.137	-	0	1	0	121	0	0.008	-	-
Hdlbp	Biallelic.bursty	0.945	1.296	0.334	256.809	132.059	0.175	12	7	95	5	0.899	0.857	0.00424	C
6330406I15Rik	Silent	-	-	-	-	-	-	0	0	0	122	0	0	-	-
Lrrc59	Biallelic.nonbursty	-	-	-	-	-	-	0	3	118	1	0.967	0.992	-	-
Hrct1	Biallelic.nonbursty	-	-	-	-	-	-	2	2	1	117	0.025	0.025	-	-
Sik3	Silent	-	-	-	-	-	-	0	0	0	122	0	0	-	-
Arhgdia	Silent	-	-	-	-	-	-	0	0	0	122	0	0	-	-
Nepn	Silent	-	-	-	-	-	-	0	0	0	122	0	0	-	-
Nus1	Biallelic.bursty	0.693	0.719	0.877	297.638	248.774	0.622	16	11	86	6	0.857	0.815	0.05382	C
Zfa	Biallelic.nonbursty	-	-	-	-	-	-	4	0	2	116	0.049	0.016	-	-
Prosc	Biallelic.bursty	0.127	0.187	0.224	494.086	376.734	0.394	18	26	22	50	0.345	0.414	0.03071	C
Pawr	Biallelic.bursty	0.056	0.012	0.0139	82.61	132.786	0.386	16	6	3	97	0.156	0.074	0.12686	C
Slc13a3	Silent	-	-	-	-	-	-	0	0	0	122	0	0	-	-
Brdt	Biallelic.nonbursty	-	-	-	-	-	-	4	2	2	113	0.05	0.033	-	-
Gpr98	MonoB	-	0.001	-	-	764.752	-	0	2	0	120	0	0.016	-	-
Gm8994	Silent	-	-	-	-	-	-	0	0	0	122	0	0	-	-
Lrrc9	Silent	-	-	-	-	-	-	0	0	0	122	0	0	-	-
Senp8	Biallelic.bursty	0.166	0.07	0.0132	199.957	393.853	0.125	30	15	10	65	0.333	0.208	0.42674	C
Lman1	Biallelic.bursty	0.216	0.207	0.881	343.269	181.673	0.187	31	13	37	34	0.591	0.435	0.00444	C
Bdh2	Silent	-	-	-	-	-	-	0	0	0	122	0	0	-	-
Il11ra1	Silent	-	-	-	-	-	-	0	0	0	122	0	0	-	-
Adcy6	Biallelic.nonbursty	-	-	-	-	-	-	5	2	0	115	0.041	0.016	-	-
4933403O03Rik	Silent	-	-	-	-	-	-	0	0	0	122	0	0	-	-
Gcc2	Biallelic.bursty	0.559	0.515	0.732	68.021	119.071	0.117	14	19	64	21	0.661	0.703	0.0001	C
Gal3st1	Biallelic.nonbursty	-	-	-	-	-	-	5	2	0	115	0.041	0.016	-	-
Ablim2	Biallelic.bursty	0.054	0.05	0.844	232.939	371.866	0.455	10	15	7	90	0.139	0.18	0.00745	C
Yrdc	Biallelic.bursty	0.338	0.388	0.607	107.312	88.811	0.548	16	22	43	32	0.522	0.575	0.00056	C
Pcsk9	Biallelic.nonbursty	-	-	-	-	-	-	2	1	0	119	0.016	0.008	-	-
Gbp5	Silent	-	-	-	-	-	-	0	0	0	122	0	0	-	-
Fam40a	Biallelic.bursty	0.155	0.333	0.0635	246.798	141.399	0.21	19	29	26	42	0.388	0.474	0.07512	C
Ccdc138	Biallelic.bursty	0.061	0.047	0.509	363.533	268.386	0.542	18	11	4	88	0.182	0.124	0.36253	C
BB019430	Silent	-	-	-	-	-	-	0	0	0	122	0	0	-	-
Mefv	Silent	-	-	-	-	-	-	0	0	0	122	0	0	-	-
Dydc2	MonoA	0.002	-	-	161.354	-	-	2	0	0	120	0.016	0	-	-
Il1f5	Silent	-	-	-	-	-	-	0	0	0	122	0	0	-	-
1700108M19Rik	Silent	-	-	-	-	-	-	0	0	0	122	0	0	-	-
Pf4	Silent	-	-	-	-	-	-	0	0	0	122	0	0	-	-
Immp1l	Biallelic.bursty	0.521	0.361	0.232	47.277	39.148	0.608	26	9	40	36	0.595	0.441	2e-05	C
Sumo3	Silent	-	-	-	-	-	-	0	0	0	122	0	0	-	-
Klk4	Silent	-	-	-	-	-	-	0	0	0	122	0	0	-	-
Lass3	MonoB	-	0.01	-	-	221.234	-	0	6	0	116	0	0.049	-	-
Itga4	Silent	-	-	-	-	-	-	0	0	0	122	0	0	-	-
Dnajb12	Biallelic.bursty	0.263	0.177	0.164	100.594	121.897	0.643	31	19	19	48	0.427	0.325	0.27055	C
Smc2	Biallelic.bursty	1.468	1.461	0.98	90.617	104.993	0.784	6	9	99	7	0.868	0.893	0	C
Ddx19a	Biallelic.bursty	0.1	0.134	0.667	61.119	41.287	0.331	20	13	11	76	0.258	0.2	0.01233	C
Ilf2	Biallelic.bursty	1.384	0.965	0.243	251.965	374.166	0.339	8	2	104	6	0.933	0.883	0	C
Myst1	Biallelic.bursty	0.1	0.061	0.193	183.642	210.487	0.753	22	16	5	79	0.221	0.172	0.83867	C
5830433M19Rik	Biallelic.bursty	0.156	0.047	0.00836	130.774	480.24	0.00159	25	14	10	71	0.292	0.2	0.13197	C
Jagn1	Biallelic.bursty	0.786	0.588	0.316	67.384	74.309	0.811	17	11	68	20	0.733	0.681	1e-05	C
Wfdc6a	Silent	-	-	-	-	-	-	0	0	0	122	0	0	-	-
Fnip2	Biallelic.bursty	0.063	0.097	0.407	94.162	83.276	0.701	15	17	9	81	0.197	0.213	0.03073	C
Eml2	Biallelic.bursty	0.039	0.025	0.483	228.629	228.452	0.999	15	9	3	95	0.148	0.098	0.2917	C
Eif5a	Silent	-	-	-	-	-	-	0	0	0	122	0	0	-	-
Tead1	Biallelic.bursty	0.584	0.564	0.882	312.325	355.161	0.672	15	15	80	6	0.819	0.819	0.16855	C
8430408G22Rik	Silent	-	-	-	-	-	-	0	0	0	122	0	0	-	-
Lipa	Silent	-	-	-	-	-	-	0	0	0	122	0	0	-	-
Fzd3	Biallelic.bursty	0.025	0.055	0.215	427.783	119.389	0.259	9	8	6	99	0.123	0.115	0.00021	C
Fzd1	Silent	-	-	-	-	-	-	0	0	0	122	0	0	-	-
Ces1g	Silent	-	-	-	-	-	-	0	0	0	122	0	0	-	-
Pldi	Silent	-	-	-	-	-	-	0	0	0	122	0	0	-	-
Xdh	Silent	-	-	-	-	-	-	0	0	0	122	0	0	-	-
Dctn6	Biallelic.bursty	0.622	0.44	0.154	427.322	602.811	0.249	22	10	75	9	0.836	0.733	0.02618	C
Wrn	Biallelic.bursty	0.043	0.094	0.0449	192.931	332.031	0.391	8	24	7	81	0.125	0.258	0.04876	C
Trim32	Biallelic.nonbursty	-	-	-	-	-	-	5	15	1	101	0.049	0.131	-	-
Lmo4	Biallelic.nonbursty	-	-	-	-	-	-	1	2	0	119	0.008	0.016	-	-
Npffr1	Silent	-	-	-	-	-	-	0	0	0	122	0	0	-	-
Eda	MonoA	0.009	-	-	205.77	-	-	6	0	0	116	0.049	0	-	-
Scamp4	Biallelic.bursty	0.476	0.718	0.0807	477.435	594.077	0.472	8	22	81	9	0.742	0.858	0.00585	C
Kcne3	Silent	-	-	-	-	-	-	0	0	0	122	0	0	-	-
Tatdn1	Biallelic.bursty	0.484	0.279	0.0618	88.676	102.369	0.709	27	14	42	35	0.585	0.475	0.00054	C
Hecw2	Biallelic.nonbursty	-	-	-	-	-	-	3	1	2	115	0.041	0.025	-	-
Slc39a10	Biallelic.bursty	0.487	0.18	0.000298	53.155	128.563	0.095	35	16	21	45	0.479	0.316	0.19034	C
4632411B12Rik	Biallelic.bursty	0.263	0.315	0.456	371.841	284.193	0.452	24	21	44	26	0.591	0.565	0.03321	C
Gm5424	Biallelic.bursty	0.053	-0.101	0.00287	142.634	-52.751	0.0268	6	0	9	95	0.136	0.082	0	C
Dlx6	Silent	-	-	-	-	-	-	0	0	0	122	0	0	-	-
Tspan15	Biallelic.bursty	0.077	0.053	0.261	760.836	529.167	0.425	24	6	14	77	0.314	0.165	5e-05	C
Plcl1	Silent	-	-	-	-	-	-	0	0	0	122	0	0	-	-
Mfsd4	Biallelic.nonbursty	-	-	-	-	-	-	4	10	2	106	0.049	0.098	-	-
Nab2	MonoA	0	-	-	-820.521	-	-	1	0	0	121	0.008	0	-	-
9130017N09Rik	Biallelic.nonbursty	-	-	-	-	-	-	1	11	0	110	0.008	0.09	-	-
Wrnip1	Silent	-	-	-	-	-	-	0	0	0	122	0	0	-	-
Supv3l1	Biallelic.bursty	0.673	0.291	0.0434	116.847	205.915	0.327	30	8	57	23	0.737	0.551	0.00014	C
4930507D05Rik	Silent	-	-	-	-	-	-	0	0	0	122	0	0	-	-
Vps26a	Biallelic.bursty	1.061	1.132	0.812	178.546	141.9	0.701	14	9	90	9	0.852	0.811	0.00025	C
Pdzk1	Biallelic.bursty	0.21	0.238	0.659	165.363	127.762	0.426	14	11	39	53	0.453	0.427	0	C
Asgr2	Biallelic.nonbursty	-	-	-	-	-	-	3	15	2	102	0.041	0.139	-	-
Fxyd2	Silent	-	-	-	-	-	-	0	0	0	122	0	0	-	-
Mtfp1	Biallelic.bursty	0.154	0.232	0.21	352.164	267.539	0.376	20	29	26	44	0.387	0.462	0.07354	C
Cmc1	Biallelic.bursty	0.766	1.002	0.313	88.112	62.237	0.613	12	19	71	18	0.692	0.75	6e-05	C
Rnmt	Biallelic.bursty	0.71	0.976	0.254	311.055	161.883	0.0825	16	17	81	8	0.795	0.803	0.08202	C
Ccdc80	Silent	-	-	-	-	-	-	0	0	0	122	0	0	-	-
Ppa1	Silent	-	-	-	-	-	-	0	0	0	122	0	0	-	-
Fam45a	Biallelic.bursty	0.56	0.794	0.161	346.016	331.375	0.907	12	28	69	12	0.669	0.802	0.0488	C
Slc9a8	Biallelic.bursty	0.098	0.108	0.81	130.683	119.672	0.838	18	14	12	76	0.25	0.217	0.00489	C
Mtmr10	Biallelic.bursty	0.099	0.134	0.464	274.005	436.755	0.51	10	36	15	60	0.207	0.421	0.04242	C
Grlf1	Biallelic.bursty	0.654	0.571	0.531	62.28	81.852	0.468	8	15	75	12	0.755	0.818	5e-05	C
Shisa7	Biallelic.bursty	0.037	0.021	0.341	147.841	145.21	0.977	11	6	1	104	0.098	0.057	0.68359	C
Zc3hc1	Biallelic.bursty	0.39	1.055	0	416.241	138.608	0.0881	13	24	64	17	0.653	0.746	0.00351	C
Hnrnph3	Biallelic.bursty	0.384	0.328	0.569	97.664	138.461	0.443	22	31	33	32	0.466	0.542	0.24039	C
Arpp21	Silent	-	-	-	-	-	-	0	0	0	122	0	0	-	-
Pak3	Silent	-	-	-	-	-	-	0	0	0	122	0	0	-	-
Dap	Biallelic.bursty	0.182	1.405	0	636.532	847.733	0.694	2	79	34	7	0.295	0.926	0.61857	C
Brcc3	Biallelic.nonbursty	-	-	-	-	-	-	86	1	2	32	0.727	0.025	-	-
2610301G19Rik	Biallelic.bursty	0.089	0.078	0.728	156.443	135.918	0.771	16	16	5	85	0.172	0.172	0.37896	C
Fermt2	Biallelic.bursty	0.113	0.245	0.0184	242.665	125.478	0.0646	16	26	20	57	0.303	0.387	0.01265	C
Fnip1	Biallelic.bursty	0.189	0.182	0.896	143.342	95.251	0.268	27	19	19	57	0.377	0.311	0.05949	C
Ilvbl	Biallelic.nonbursty	-	-	-	-	-	-	2	6	1	113	0.025	0.057	-	-
Rnf144b	Biallelic.nonbursty	-	-	-	-	-	-	6	5	1	110	0.057	0.049	-	-
Dnajc12	Biallelic.bursty	0.027	0.027	0.951	368.935	650.486	0.359	11	13	2	96	0.107	0.123	0.71956	C
Gm5494	Silent	-	-	-	-	-	-	0	0	0	122	0	0	-	-
Mms19	Biallelic.bursty	0.346	0.395	0.601	293.901	196.52	0.208	22	16	50	27	0.626	0.574	0.00072	C
Fbxl20	Biallelic.bursty	0.351	0.372	0.822	342.998	292.432	0.61	20	14	50	31	0.609	0.557	2e-05	C
Tsga13	Silent	-	-	-	-	-	-	0	0	0	122	0	0	-	-
Cldn17	Silent	-	-	-	-	-	-	0	0	0	122	0	0	-	-
Ltv1	Biallelic.bursty	0.411	0.497	0.49	279.841	347.074	0.538	15	27	57	20	0.605	0.706	0.01103	C
Gprc5a	Biallelic.bursty	0.549	0.831	0.0842	694.169	730.003	0.893	12	21	80	5	0.78	0.856	0.42769	C
Ado	Biallelic.bursty	0.028	0.388	0	104.171	51.94	0.0706	2	56	6	58	0.066	0.508	0.15708	C
Mta1	Biallelic.bursty	0.122	0.177	0.36	87.198	69.055	0.583	17	21	21	61	0.317	0.35	0.00154	C
Lysmd1	Biallelic.bursty	0.018	0.152	0.00016	159.824	37.059	0.0112	11	26	1	84	0.098	0.221	0.22537	R
Spag11a	Silent	-	-	-	-	-	-	0	0	0	122	0	0	-	-
Fgfrl1	Biallelic.nonbursty	-	-	-	-	-	-	7	4	0	111	0.057	0.033	-	-
Vsx1	MonoB	-0.002	0.006	-	-45.137	494.292	-	0	4	0	118	0	0.033	-	-
1700040L02Rik	Silent	-	-	-	-	-	-	0	0	0	122	0	0	-	-
Morn3	Silent	-	-	-	-	-	-	0	0	0	122	0	0	-	-
Angptl6	Biallelic.nonbursty	-	-	-	-	-	-	5	4	0	113	0.041	0.033	-	-
Lrrc3	Silent	-	-	-	-	-	-	0	0	0	122	0	0	-	-
Rasgrp4	Biallelic.bursty	0.289	0.345	0.483	203.971	130.663	0.235	19	24	34	38	0.461	0.504	0.00653	C
Frmd4b	Biallelic.bursty	0.159	0.199	0.454	639.588	456.696	0.366	10	16	33	61	0.358	0.408	0	C
Lmbr1l	Biallelic.nonbursty	-	-	-	-	-	-	9	5	0	108	0.074	0.041	-	-
Tmem33	Biallelic.bursty	0.383	0.44	0.609	186.652	206.63	0.738	17	29	51	22	0.571	0.672	0.03699	C
Atp13a2	Biallelic.bursty	0.109	0.105	0.904	269.546	184.657	0.407	30	17	9	66	0.32	0.213	0.74411	C
4930417G10Rik	Biallelic.bursty	0.179	0.181	0.982	37.869	37.888	0.999	13	16	16	76	0.24	0.264	6e-05	C
1110008J03Rik	Biallelic.bursty	0.054	0.059	0.828	161.777	212.102	0.651	10	13	6	93	0.131	0.156	0.00944	C
Hhatl	Silent	-	-	-	-	-	-	0	0	0	122	0	0	-	-
Mgl2	Biallelic.nonbursty	-	-	-	-	-	-	3	7	1	111	0.033	0.066	-	-
Pck2	Biallelic.bursty	0.216	0.221	0.929	516.56	386.592	0.277	18	10	44	45	0.53	0.462	0	C
Pik3cb	Biallelic.bursty	0.606	0.247	0.000355	66.684	93.521	0.466	30	9	40	37	0.603	0.422	6e-05	C
Spsb4	Biallelic.bursty	0.183	0.237	0.351	488.909	316.321	0.196	18	15	36	52	0.446	0.421	0	C
Nudt17	Silent	-	-	-	-	-	-	0	0	0	122	0	0	-	-
Manf	Silent	-	-	-	-	-	-	0	0	0	122	0	0	-	-
Rg9mtd1	Biallelic.bursty	0.391	0.314	0.387	265.81	329.747	0.555	25	22	41	34	0.541	0.516	0.0119	C
Glt8d2	Biallelic.nonbursty	-	-	-	-	-	-	8	2	0	112	0.066	0.016	-	-
Sepn1	MonoB	-	-0.002	-	-	-45.137	-	0	1	0	121	0	0.008	-	-
Wibg	Biallelic.bursty	0.573	0.755	0.364	134.301	97.111	0.486	19	18	70	14	0.736	0.727	0.01468	C
Tmem168	Biallelic.bursty	0.094	0.059	0.207	349.763	383.898	0.833	26	17	4	75	0.246	0.172	0.51679	R
Ndufv3	Biallelic.nonbursty	-	-	-	-	-	-	5	2	113	2	0.967	0.943	-	-
Gzf1	Biallelic.bursty	0.198	0.155	0.403	352.516	394.353	0.775	31	33	20	37	0.421	0.438	0.38547	R
Pex16	Biallelic.bursty	0.159	0.167	0.919	94.935	56.504	0.194	27	13	20	59	0.395	0.277	0.00352	C
5730419I09Rik	Biallelic.bursty	0.007	0.028	0.083	408.185	103.842	0.128	13	11	1	97	0.115	0.098	0.71897	R
Cacna1d	Biallelic.bursty	0.075	0.051	0.345	126.043	91.367	0.562	16	11	4	91	0.164	0.123	0.25118	C
Lcn11	Silent	-	-	-	-	-	-	0	0	0	122	0	0	-	-
Wdr43	Biallelic.bursty	1.119	1.589	0.201	181.028	127.035	0.639	8	10	93	8	0.849	0.866	3e-05	C
Wnk4	Biallelic.nonbursty	-	-	-	-	-	-	2	1	0	119	0.016	0.008	-	-
Cbln4	Silent	-	-	-	-	-	-	0	0	0	122	0	0	-	-
1700049L16Rik	Silent	-	-	-	-	-	-	0	0	0	122	0	0	-	-
Esrrb	Biallelic.bursty	0.217	0.221	0.943	211.976	210.306	0.979	17	10	42	46	0.513	0.452	0	C
Tpsg1	Silent	-	-	-	-	-	-	0	0	0	122	0	0	-	-
Decr2	Biallelic.bursty	0.765	0.642	0.356	77.448	156.75	0.072	21	13	73	12	0.79	0.723	0.01085	C
Dapp1	Biallelic.bursty	0.015	0.113	0.000564	998.903	467.669	0.161	3	31	6	82	0.074	0.303	0.01375	C
Gm14725	Silent	-	-	-	-	-	-	0	0	0	122	0	0	-	-
9430016H08Rik	Biallelic.bursty	0.35	0.376	0.815	158.257	152.366	0.917	22	22	53	23	0.625	0.625	0.01705	C
Polr3g	Biallelic.bursty	0.285	0.41	0.136	507.915	315.291	0.157	18	23	63	12	0.698	0.741	0.17319	C
6330545A04Rik	MonoB	-	0.003	-	-	417.179	-	0	2	0	120	0	0.016	-	-
Lrch2	Silent	-	-	-	-	-	-	0	0	0	122	0	0	-	-
Frmpd1	Biallelic.bursty	0.136	0.094	0.345	514.845	238.22	0.338	25	9	20	64	0.381	0.246	8e-05	C
Lama5	Biallelic.bursty	0.668	1.14	0.0255	131.901	82.938	0.198	10	20	79	6	0.774	0.861	0.12493	C
Pacs2	Biallelic.nonbursty	-	-	-	-	-	-	4	4	1	113	0.041	0.041	-	-
Aspg	Biallelic.nonbursty	-	-	-	-	-	-	2	4	1	115	0.025	0.041	-	-
Sap30l	Biallelic.bursty	0.157	0.165	0.906	51.471	50.541	0.974	19	18	11	74	0.246	0.238	0.05602	C
B3gnt6	Biallelic.nonbursty	-	-	-	-	-	-	3	2	0	117	0.025	0.016	-	-
Rbm3	Biallelic.nonbursty	-	-	-	-	-	-	14	2	0	106	0.115	0.016	-	-
Rab3a	Silent	-	-	-	-	-	-	0	0	0	122	0	0	-	-
Armcx2	Silent	-	-	-	-	-	-	0	0	0	122	0	0	-	-
Kif20a	Biallelic.bursty	0.927	1.35	0.217	321.636	198.921	0.296	4	10	100	7	0.86	0.909	0	C
Tnfaip3	Biallelic.nonbursty	-	-	-	-	-	-	1	1	0	120	0.008	0.008	-	-
F13a1	Silent	-	-	-	-	-	-	0	0	0	122	0	0	-	-
Ptp4a3	Biallelic.nonbursty	-	-	-	-	-	-	3	0	3	114	0.05	0.025	-	-
Brwd3	Biallelic.nonbursty	-	-	-	-	-	-	62	2	2	56	0.525	0.033	-	-
Rtdr1	Silent	-	-	-	-	-	-	0	0	0	122	0	0	-	-
Lax1	Silent	-	-	-	-	-	-	0	0	0	122	0	0	-	-
Krt4	Silent	-	-	-	-	-	-	0	0	0	122	0	0	-	-
Krt1	Silent	-	-	-	-	-	-	0	0	0	122	0	0	-	-
Krt19	Silent	-	-	-	-	-	-	0	0	0	122	0	0	-	-
Rps27a	Silent	-	-	-	-	-	-	0	0	0	122	0	0	-	-
Fars2	Biallelic.bursty	0.177	0.139	0.596	96.635	119.835	0.637	15	18	20	64	0.299	0.325	0.0002	C
4930455C21Rik	Silent	-	-	-	-	-	-	0	0	0	122	0	0	-	-
Gm5779	Biallelic.bursty	-25.773	-0.117	0	0.142	-1240.1	0	0	0	103	17	0.858	0.858	0	C
Dnmbp	Biallelic.bursty	0.085	0.103	0.539	219.226	248.963	0.765	14	21	15	72	0.238	0.295	0.00266	C
Actr2	Biallelic.nonbursty	-	-	-	-	-	-	5	0	116	1	0.992	0.951	-	-
Ccdc127	Biallelic.bursty	0.604	0.44	0.253	217.54	290.481	0.398	19	14	68	16	0.744	0.701	0.00116	C
Irf9	Biallelic.bursty	0.094	0.127	0.431	360.889	286.422	0.582	15	17	17	71	0.267	0.283	0.00028	C
Gm3867	Silent	-	-	-	-	-	-	0	0	0	122	0	0	-	-
Cyld	Biallelic.nonbursty	-	-	-	-	-	-	5	4	0	113	0.041	0.033	-	-
Bace2	Silent	-	-	-	-	-	-	0	0	0	122	0	0	-	-
Slc16a8	Silent	-	-	-	-	-	-	0	0	0	122	0	0	-	-
Mcoln2	Silent	-	-	-	-	-	-	0	0	0	122	0	0	-	-
Nub1	Biallelic.bursty	0.675	1.304	0.0264	93.859	73.137	0.637	5	25	80	11	0.702	0.868	0.00025	C
Gstt2	MonoB	-	-0.004	-	-	-45.276	-	0	1	0	121	0	0.008	-	-
Fbln7	Silent	-	-	-	-	-	-	0	0	0	122	0	0	-	-
0610010B08Rik|Gm14308|Gm14430|Gm14434	Silent	-	-	-	-	-	-	0	0	0	122	0	0	-	-
Vpreb3	MonoB	-	0	-	-	-3656.08	-	0	1	0	121	0	0.008	-	-
Gm5134	MonoB	-0.019	0.09	-	-46.342	504.095	-	0	36	0	86	0	0.295	-	-
Zfp280b	Biallelic.bursty	0.614	0.424	0.161	203.762	219.877	0.834	19	8	76	14	0.812	0.718	4e-05	C
Dmbt1	MonoA	0.001	-	-	1477.85	-	-	1	0	0	121	0.008	0	-	-
S100a13	MonoB	-0.002	0.097	-	-45.137	204.786	-	0	34	0	87	0	0.281	-	-
S100a10	Biallelic.bursty	0.538	0.814	0.117	328.348	316.428	0.919	6	20	84	10	0.75	0.867	0.0002	C
Efnb2	Biallelic.bursty	0.32	0.341	0.812	156.691	192.383	0.57	14	20	44	41	0.487	0.538	0	C
Ryr1	Biallelic.nonbursty	-	-	-	-	-	-	5	6	0	111	0.041	0.049	-	-
Mir678	Biallelic.nonbursty	-	-	-	-	-	-	2	3	0	117	0.016	0.025	-	-
Dip2a	Biallelic.nonbursty	-	-	-	-	-	-	8	3	0	111	0.066	0.025	-	-
Cacna2d1	Silent	-	-	-	-	-	-	0	0	0	122	0	0	-	-
Pdzd7	MonoA	-0.008	-0.002	-	-45.564	-45.137	-	2	0	0	120	0.016	0	-	-
Gm581	Silent	-	-	-	-	-	-	0	0	0	122	0	0	-	-
Tbc1d9b	Biallelic.bursty	0.148	0.183	0.453	301.531	215.41	0.364	21	26	21	53	0.347	0.388	0.06635	C
Ppfia3	MonoB	-	-0.002	-	-	-45.137	-	0	1	0	121	0	0.008	-	-
Aldh9a1	Biallelic.bursty	0.947	1.225	0.332	405.617	354.755	0.737	6	9	102	4	0.893	0.917	0.00182	C
Col3a1	Silent	-	-	-	-	-	-	0	0	0	122	0	0	-	-
Cep76	Biallelic.bursty	0.187	0.254	0.286	169.094	128.585	0.479	24	31	19	47	0.355	0.413	0.63481	C
Lclat1	Biallelic.bursty	0.208	0.212	0.942	277.29	235.334	0.663	31	23	27	39	0.483	0.417	0.29379	C
Myo5c	Biallelic.nonbursty	-	-	-	-	-	-	0	3	1	118	0.008	0.033	-	-
H2-Q2	Silent	-	-	-	-	-	-	0	0	0	122	0	0	-	-
9430020K01Rik	Biallelic.bursty	0.233	0.06	0.000262	184.434	222.806	0.657	42	6	9	65	0.418	0.123	0.12701	C
Sap25	Biallelic.nonbursty	-	-	-	-	-	-	5	12	1	103	0.05	0.107	-	-
Gm10941	Silent	-	-	-	-	-	-	0	0	0	122	0	0	-	-
Pofut2	Biallelic.bursty	0.211	0.194	0.789	232.325	250.907	0.841	29	25	18	49	0.388	0.355	0.61308	C
Eml1	MonoB	-0.002	0.021	-	-45.137	208.446	-	0	8	0	114	0	0.066	-	-
4931440L10Rik	Silent	-	-	-	-	-	-	0	0	0	122	0	0	-	-
Gorasp2	Biallelic.bursty	0.36	0.567	0.247	158.622	86.513	0.259	19	18	52	28	0.607	0.598	0.00024	C
Gtf2h4	Silent	-	-	-	-	-	-	0	0	0	122	0	0	-	-
Myo5a	Biallelic.bursty	0.017	0.071	0.00903	630.048	363.025	0.295	6	23	3	90	0.074	0.213	0.36021	C
Mir1930	Silent	-	-	-	-	-	-	0	0	0	122	0	0	-	-
Krtap12-4	Silent	-	-	-	-	-	-	0	0	0	122	0	0	-	-
LOC100009614	Silent	-	-	-	-	-	-	0	0	0	122	0	0	-	-
Gm3238	Silent	-	-	-	-	-	-	0	0	0	122	0	0	-	-
Krtap10-4	Silent	-	-	-	-	-	-	0	0	0	122	0	0	-	-
Krtap10-10	Silent	-	-	-	-	-	-	0	0	0	122	0	0	-	-
Gm10318	Silent	-	-	-	-	-	-	0	0	0	122	0	0	-	-
Gm3285	Silent	-	-	-	-	-	-	0	0	0	122	0	0	-	-
1700009J07Rik	Silent	-	-	-	-	-	-	0	0	0	122	0	0	-	-
Lama3	Biallelic.bursty	0.059	0.078	0.443	387.841	528.436	0.495	19	24	3	75	0.182	0.223	0.27993	R
Abce1	Biallelic.bursty	0.627	1.339	0.0304	238.302	185.943	0.701	8	20	84	8	0.767	0.867	0.00677	C
Ythdf3	Biallelic.bursty	0.292	0.226	0.355	53.851	97.798	0.107	18	23	23	53	0.35	0.393	0.00634	C
Prl3c1	Silent	-	-	-	-	-	-	0	0	0	122	0	0	-	-
Nfe2l1	Biallelic.bursty	0.165	0.32	0.0427	83.328	110.901	0.401	13	38	21	47	0.286	0.496	0.09268	C
Rab6	Biallelic.bursty	0.649	0.732	0.651	99.92	109.202	0.806	14	20	69	14	0.709	0.761	0.00515	C
Tob1	Biallelic.bursty	0.013	0.036	0.191	144.114	79.975	0.287	6	9	1	106	0.057	0.082	0.54484	C
Foxf1a	Silent	-	-	-	-	-	-	0	0	0	122	0	0	-	-
Trh	MonoB	-0.008	0.021	-	-45.564	2500.54	-	0	17	0	105	0	0.139	-	-
Pwp2	Biallelic.bursty	0.472	0.496	0.854	148.149	115.474	0.476	16	15	60	26	0.65	0.641	1e-05	C
Ccdc154	MonoB	-	0	-	-	-3327.14	-	0	5	0	117	0	0.041	-	-
Plscr2	Silent	-	-	-	-	-	-	0	0	0	122	0	0	-	-
Lcp1	Biallelic.bursty	0.354	0.616	0.0222	1985.3	1663.01	0.529	2	17	85	12	0.75	0.879	0	C
Nkap	Biallelic.bursty	1.135	0.055	0	111.467	190.625	0.431	97	0	8	16	0.868	0.066	0.25314	C
Nek7	Biallelic.bursty	0.125	0.053	0.0406	191.564	216.21	0.813	28	13	6	75	0.279	0.156	0.69458	C
Agrn	Biallelic.bursty	0.142	0.1	0.316	379.644	563.7	0.483	27	18	19	57	0.38	0.306	0.04491	C
Nhsl2	Silent	-	-	-	-	-	-	0	0	0	122	0	0	-	-
Wnk1	Biallelic.bursty	0.487	0.635	0.314	130.415	97.637	0.325	17	21	62	17	0.675	0.709	0.00959	C
Efs	Silent	-	-	-	-	-	-	0	0	0	122	0	0	-	-
Olfr1356	Silent	-	-	-	-	-	-	0	0	0	122	0	0	-	-
Olfr1354	Silent	-	-	-	-	-	-	0	0	0	122	0	0	-	-
Olfr8	Silent	-	-	-	-	-	-	0	0	0	122	0	0	-	-
Ccl21b|Ccl21c|Gm10591|Gm13304	Silent	-	-	-	-	-	-	0	0	0	122	0	0	-	-
Ccl17	Biallelic.nonbursty	-	-	-	-	-	-	1	3	0	118	0.008	0.025	-	-
Olfr1351	Silent	-	-	-	-	-	-	0	0	0	122	0	0	-	-
2610008E11Rik	Silent	-	-	-	-	-	-	0	0	0	122	0	0	-	-
Vmn2r80	Silent	-	-	-	-	-	-	0	0	0	122	0	0	-	-
Vmn2r82	Silent	-	-	-	-	-	-	0	0	0	122	0	0	-	-
Vmn2r83	Silent	-	-	-	-	-	-	0	0	0	122	0	0	-	-
Gm2897	Silent	-	-	-	-	-	-	0	0	0	122	0	0	-	-
Mier2	Biallelic.nonbursty	-	-	-	-	-	-	10	5	0	107	0.082	0.041	-	-
Mal2	Silent	-	-	-	-	-	-	0	0	0	122	0	0	-	-
Utp15	Biallelic.bursty	0.449	0.414	0.736	174.242	257.39	0.297	22	22	58	19	0.661	0.661	0.0382	C
Odf3l2	Silent	-	-	-	-	-	-	0	0	0	122	0	0	-	-
Tspan4	Silent	-	-	-	-	-	-	0	0	0	122	0	0	-	-
Cdc34	Biallelic.bursty	0.414	0.769	0.0288	44.567	48.584	0.838	13	36	47	21	0.513	0.709	0.07076	C
Canx	Biallelic.nonbursty	-	-	-	-	-	-	1	0	120	1	0.992	0.984	-	-
0610011L14Rik	Biallelic.bursty	0.133	0.171	0.473	130.38	89.762	0.352	28	23	9	62	0.303	0.262	0.75229	R
Scarb1	Biallelic.bursty	0.17	0.152	0.728	116.115	211.563	0.224	19	26	11	66	0.246	0.303	0.38444	C
[truncated: 20,959 more rows]
