# Supplementary material for: SCALE: modeling allele-specific gene expression by single-cell RNA sequencing
Source: Genome Biol. 2017 Apr 26;18:74. doi: 10.1186/s13059-017-1200-8 (PMC5407026; doi:10.1186/s13059-017-1200-8)
Supplement: Supplementary file 4 — Spike-in input for human fibroblast dataset. (XLSX 17 kb) [file 13059_2017_1200_MOESM4_ESM.xlsx]

## Sheet: spikein_input_fibroblast
ERCC	spikein_mol	spikein_length	Sample1	Sample2	Sample3	Sample4	Sample5	Sample6	Sample7	Sample8	Sample9	Sample10	Sample11	Sample12
ERCC.00002	225830	1061	314808	565186	298454	231296	443546	294736	336810	528374	359032	605724	405848	412508
ERCC.00003	14114.4	1023	15286	39164	22024	17424	26634	15700	15176	27470	21634	32790	20140	17680
ERCC.00004	112915	523	102810	156662	87772	72774	152354	92304	122206	155040	102992	138566	113724	114828
ERCC.00009	14114.4	984	27490	65748	21190	19420	27140	19612	16508	42814	17638	33796	28014	15628
ERCC.00012	1.72295	994	0	0	0	0	0	0	0	0	0	0	0	0
ERCC.00013	13.7836	808	0	0	0	0	0	0	0	0	0	0	0	0
ERCC.00014	55.1343	1957	52	0	0	0	6	14	0	0	0	0	0	0
ERCC.00016	3.4459	844	0	0	0	0	0	0	0	0	0	0	0	0
ERCC.00017	1.72295	1136	0	0	0	0	0	0	0	0	0	0	0	0
ERCC.00019	441.075	644	0	90	848	906	1960	0	2390	168	406	0	26	76
ERCC.00022	3528.6	751	3982	14400	8358	5934	7834	7996	9108	9452	6246	19386	16164	6212
ERCC.00024	3.4459	536	0	0	0	0	0	0	0	0	0	0	0	0
ERCC.00025	882.149	1994	538	18	270	26	176	124	2	38	1806	28	0	148
ERCC.00028	55.1343	1130	0	0	0	24	0	0	0	0	0	0	0	0
ERCC.00031	27.5672	1138	0	0	0	0	0	230	0	0	0	0	42	0
ERCC.00033	27.5672	2022	0	0	0	0	0	0	0	0	0	0	172	0
ERCC.00034	110.269	1019	0	8	0	0	214	2	0	0	46	0	0	2252
ERCC.00035	1764.3	1130	2332	6286	358	16	4642	152	1472	6836	4628	614	5740	2
ERCC.00039	55.1343	740	0	456	840	0	0	0	0	0	0	0	0	66
ERCC.00040	13.7836	744	0	0	0	0	0	0	0	0	0	0	0	0
ERCC.00041	3.4459	1122	0	0	0	0	0	0	0	0	0	0	0	0
ERCC.00042	7057.2	1023	4976	12660	3154	6274	12504	11672	4888	12016	7700	7078	8790	6032
ERCC.00043	7057.2	1023	17988	35900	17386	10580	26872	6026	11766	22590	17486	19250	24742	27642
ERCC.00044	1764.3	1156	14	3438	3698	2	7570	222	238	0	2192	488	1260	164
ERCC.00046	56457.6	522	85324	133956	77686	62478	110584	66516	99542	148592	108732	136440	118404	96278
ERCC.00048	0.215369	992	0	0	0	0	0	0	0	0	0	0	0	0
ERCC.00051	882.149	274	402	446	830	204	676	586	162	548	944	676	332	328
ERCC.00053	441.075	1023	1766	1250	0	478	2076	62	380	794	2314	28	1106	700
ERCC.00054	220.537	274	0	84	26	0	12	0	0	40	148	0	0	0
ERCC.00057	0.215369	1021	0	0	0	0	0	0	0	0	0	0	0	0
ERCC.00058	27.5672	1136	0	288	0	152	0	0	0	0	0	98	0	0
ERCC.00059	220.537	525	140	56	4	196	44	240	70	390	4	0	6	912
ERCC.00060	3528.6	523	8558	10180	5466	5706	11358	6348	8814	11546	5458	11478	7472	6310
ERCC.00061	0.861474	1136	0	0	0	0	0	0	0	0	0	0	0	0
ERCC.00062	882.149	1023	2256	1916	182	34	456	1494	388	1070	2106	814	1510	1778
ERCC.00067	55.1343	644	0	910	0	1016	0	0	0	0	0	0	0	0
ERCC.00069	27.5672	1137	0	0	0	0	0	0	0	0	2986	0	0	0
ERCC.00071	882.149	642	72	3996	148	948	2382	624	842	2516	1740	2916	3268	2274
ERCC.00073	13.7836	603	0	0	0	0	0	0	0	0	0	0	0	0
ERCC.00074	225830	522	584682	922722	500962	423824	899842	481336	627064	889500	576086	882636	760556	648106
ERCC.00075	0.215369	1023	0	0	0	0	0	0	0	0	0	0	0	0
ERCC.00076	3528.6	642	2836	7376	2406	2242	3178	4734	10678	9006	1854	9370	4818	3812
ERCC.00077	55.1343	273	0	34	52	0	22	8	4	192	18	0	2	12
ERCC.00078	441.075	993	0	2	8	1828	2650	0	52	0	536	1638	0	28
ERCC.00079	882.149	644	288	942	488	894	240	206	146	3498	3432	2156	1314	222
ERCC.00081	3.4459	534	0	0	0	0	0	0	0	0	0	0	0	0
ERCC.00083	0.430737	1022	0	0	0	0	0	0	0	0	0	0	0	0
ERCC.00084	441.075	994	36	76	0	888	24	2	0	1992	14	0	2608	42
ERCC.00085	110.269	844	0	238	0	0	0	0	0	0	44	0	0	0
ERCC.00086	1.72295	1020	0	0	0	0	0	0	0	0	0	0	0	0
ERCC.00092	3528.6	1124	5076	6874	5402	5470	6184	7228	8284	14948	7074	10918	6778	9608
ERCC.00095	1764.3	521	1776	5054	2390	2010	4324	2834	3444	4238	502	3356	972	2186
ERCC.00096	225830	1107	326422	500514	279424	196350	374296	287372	262030	457786	286922	586768	376474	474076
ERCC.00097	6.89179	523	0	0	50	0	0	0	12	0	0	0	0	0
ERCC.00098	0.861474	1143	0	0	0	0	0	0	0	0	0	0	0	0
ERCC.00099	220.537	1350	0	8	0	0	6	0	0	0	1238	0	0	738
ERCC.00104	3.4459	2022	0	0	0	0	0	0	0	0	0	0	0	0
ERCC.00108	14114.4	1022	18188	50028	20584	16156	46234	33458	24358	47976	41792	47486	35958	41338
ERCC.00109	13.7836	536	0	0	0	0	0	0	0	0	0	0	0	0
ERCC.00111	7057.2	994	3552	18344	3622	4698	18060	4776	7688	30596	4922	14734	10114	9788
ERCC.00112	1764.3	1136	2432	2930	2258	4462	7042	2	5966	722	6684	1320	7214	2768
ERCC.00113	56457.6	840	49354	106644	44686	35604	84732	50108	65746	88274	63390	87320	89580	56816
ERCC.00116	7057.2	1991	7512	1436	7390	528	13626	3804	3206	7150	1680	6184	6454	14862
ERCC.00117	0.861474	1136	0	0	0	0	0	0	0	0	0	0	0	0
ERCC.00120	13.7836	536	0	0	0	0	0	0	0	0	0	0	0	0
ERCC.00123	3.4459	1022	0	0	0	0	0	0	0	0	0	0	0	0
ERCC.00126	220.537	1118	0	22	0	0	0	0	10	0	0	0	0	0
ERCC.00130	451660	1059	422838	642736	375482	262874	587604	325348	368856	616896	446072	685796	501420	453680
ERCC.00131	1764.3	771	974	4886	2358	1594	10	996	1294	6186	3246	7040	1308	8584
ERCC.00134	27.5672	274	0	0	0	0	0	0	0	0	0	152	0	0
ERCC.00136	28228.8	1033	61096	102296	50624	33614	60940	53292	46938	116298	57084	82550	66068	79072
ERCC.00137	13.7836	537	0	0	0	0	0	336	0	0	0	0	0	0
ERCC.00138	1.72295	1024	0	0	0	0	0	0	0	0	0	0	0	0
ERCC.00142	3.4459	493	0	0	0	0	0	0	0	0	0	0	0	0
ERCC.00143	55.1343	784	0	0	898	0	0	0	0	60	0	0	872	0
ERCC.00144	441.075	538	90	180	746	52	472	0	0	0	54	1372	0	1108
ERCC.00145	14114.4	1042	14912	20536	3044	10288	13538	15608	11592	14420	13216	15856	19258	8758
ERCC.00147	13.7836	1023	0	0	0	0	0	0	0	194	0	0	0	0
ERCC.00148	220.537	494	260	0	172	150	44	592	1030	0	42	1198	348	856
ERCC.00150	55.1343	743	330	0	0	0	0	0	0	0	0	0	412	0
ERCC.00154	110.269	537	50	1368	0	0	630	38	0	1938	0	110	950	16
ERCC.00156	6.89179	494	0	0	0	0	0	0	0	0	0	0	0	0
ERCC.00157	110.269	1019	0	472	1068	0	8	0	0	0	0	0	0	0
ERCC.00158	6.89179	1027	0	0	0	0	0	0	0	0	0	0	0	0
ERCC.00160	110.269	743	124	0	650	0	4742	406	0	1068	10	0	800	0
ERCC.00162	882.149	523	974	864	214	314	2126	198	452	738	372	2582	1160	126
ERCC.00163	220.537	543	0	394	414	394	0	0	4	0	488	0	0	0
ERCC.00164	6.89179	1022	0	0	0	0	0	0	0	0	0	0	0	0
ERCC.00165	882.149	872	1204	2348	100	304	2132	672	1590	392	808	2346	3728	718
ERCC.00168	6.89179	1024	0	0	0	0	0	0	0	0	0	0	0	0
ERCC.00170	220.537	1023	2	0	1280	0	50	0	0	470	0	0	594	76
ERCC.00171	56457.6	505	44486	85766	46122	31956	85814	39538	60724	75146	47422	85706	62962	58282
