# Supplementary material for: SCALE: modeling allele-specific gene expression by single-cell RNA sequencing
Source: Genome Biol. 2017 Apr 26;18:74. doi: 10.1186/s13059-017-1200-8 (PMC5407026; doi:10.1186/s13059-017-1200-8)
Supplement: Supplementary file 5 — SCALE output for human fibroblast dataset. (XLSX 785 kb) [file 13059_2017_1200_MOESM5_ESM.xlsx]

## Sheet: allelic_kinetics_fibroblast
gene	gene.category	konA	konB	pval.kon	sizeA	sizeB	pval.size	A_cell	B_cell	AB_cell	Off_cell	A.prop	B.prop	pval.ind	non.ind.type
NOC2L	Biallelic.bursty	0.0549	0.0594	0.84987	4616.65	5711.5	0.68644	10	8	8	78	0.173	0.154	0.00017	C
KLHL17	Silent	-	-	-	-	-	-	0	0	0	104	0	0	-	-
PLEKHN1	MonoB	-	-	-	-	-	-	0	1	0	102	0	0.01	-	-
PERM1	Silent	-	-	-	-	-	-	0	0	0	104	0	0	-	-
ISG15	Biallelic.bursty	0.2194	0.2804	0.33681	3072.86	2801.74	0.8003	12	21	36	32	0.475	0.564	0.00034	C
AGRN	Silent	-	-	-	-	-	-	0	0	0	104	0	0	-	-
RNF223	Silent	-	-	-	-	-	-	0	0	0	104	0	0	-	-
C1orf159	Biallelic.bursty	0.029	0.0275	0.92751	2547.92	2271.86	0.87838	8	8	0	88	0.077	0.077	0.39529	R
TTLL10	Silent	-	-	-	-	-	-	0	0	0	104	0	0	-	-
TAS1R3	Silent	-	-	-	-	-	-	0	0	0	104	0	0	-	-
DVL1	Biallelic.nonbursty	-	-	-	-	-	-	5	3	0	96	0.048	0.029	-	-
VWA1	Silent	-	-	-	-	-	-	0	0	0	104	0	0	-	-
SSU72	Biallelic.bursty	0.5437	0.606	0.65533	2133.54	1846.46	0.69676	15	19	54	12	0.69	0.73	0.07708	C
C1orf233	Biallelic.nonbursty	-	-	-	-	-	-	5	2	0	97	0.048	0.019	-	-
MIB2	Biallelic.nonbursty	-	-	-	-	-	-	2	3	0	99	0.019	0.029	-	-
SLC35E2B	Silent	-	-	-	-	-	-	0	0	0	104	0	0	-	-
CDK11A,CDK11B	Biallelic.bursty	0.2819	0.0528	0.0001	1212.26	2010.12	0.23731	37	8	4	54	0.398	0.117	0.62602	R
SLC35E2	MonoA	-	-	-	-	-	-	1	0	0	103	0.01	0	-	-
NADK	Biallelic.bursty	0.0163	0.0317	0.32599	3266.5	991.99	0.22755	7	6	0	91	0.067	0.058	0.49786	R
CALML6	Silent	-	-	-	-	-	-	0	0	0	104	0	0	-	-
TMEM52	Silent	-	-	-	-	-	-	0	0	0	104	0	0	-	-
CFAP74	Silent	-	-	-	-	-	-	0	0	0	104	0	0	-	-
PRKCZ	Silent	-	-	-	-	-	-	0	0	0	104	0	0	-	-
C1orf86	Biallelic.nonbursty	-	-	-	-	-	-	1	1	0	102	0.01	0.01	-	-
MORN1	Silent	-	-	-	-	-	-	0	0	0	104	0	0	-	-
RER1	Biallelic.bursty	0.3593	0.3826	0.7743	6033.95	3820.6	0.1395	16	15	60	6	0.784	0.773	0.46643	C
PEX10	MonoA	-	-	-	-	-	-	4	0	0	100	0.038	0	-	-
PLCH2	Silent	-	-	-	-	-	-	0	0	0	104	0	0	-	-
PANK4	Biallelic.nonbursty	-	-	-	-	-	-	7	1	0	96	0.067	0.01	-	-
TNFRSF14	Silent	-	-	-	-	-	-	0	0	0	104	0	0	-	-
FAM213B,MMEL1	Biallelic.nonbursty	-	-	-	-	-	-	4	1	0	99	0.038	0.01	-	-
MMEL1	Silent	-	-	-	-	-	-	0	0	0	104	0	0	-	-
PRDM16	Silent	-	-	-	-	-	-	0	0	0	104	0	0	-	-
WRAP73	Biallelic.bursty	0.0178	0.0292	0.50662	5203.78	1290.65	0.35588	8	6	0	90	0.077	0.058	0.46632	R
CCDC27	Silent	-	-	-	-	-	-	0	0	0	104	0	0	-	-
LRRC47	Biallelic.bursty	0.0751	0.1514	0.03768	3208.88	1786.7	0.17869	14	23	5	62	0.183	0.269	0.94732	R
CEP104	Biallelic.nonbursty	-	-	-	-	-	-	3	7	1	93	0.038	0.077	-	-
DFFB	MonoA	-	-	-	-	-	-	1	0	0	103	0.01	0	-	-
AJAP1	Silent	-	-	-	-	-	-	0	0	0	104	0	0	-	-
NPHP4	Biallelic.nonbursty	-	-	-	-	-	-	1	1	0	102	0.01	0.01	-	-
KCNAB2	Silent	-	-	-	-	-	-	0	0	0	104	0	0	-	-
GPR153	Biallelic.nonbursty	-	-	-	-	-	-	2	3	0	99	0.019	0.029	-	-
HES2	Silent	-	-	-	-	-	-	0	0	0	104	0	0	-	-
NOL9	MonoA	-	-	-	-	-	-	1	0	0	103	0.01	0	-	-
KLHL21	MonoA	-	-	-	-	-	-	1	0	0	103	0.01	0	-	-
PHF13	Biallelic.nonbursty	-	-	-	-	-	-	3	2	0	99	0.029	0.019	-	-
THAP3	Silent	-	-	-	-	-	-	0	0	0	104	0	0	-	-
DNAJC11,THAP3	Biallelic.bursty	0.0609	0.0249	0.11223	2396.85	2453.26	0.97427	12	4	5	83	0.163	0.087	0.00087	C
DNAJC11	Biallelic.bursty	0.0525	0.0593	0.7727	6079.05	4551.49	0.4975	14	18	2	70	0.154	0.192	0.45764	R
CAMTA1	Biallelic.bursty	0.0784	0.044	0.11815	5564.84	5933.8	0.89966	26	13	3	62	0.279	0.154	0.37565	R
VAMP3	Biallelic.bursty	0.3565	0.1328	0.00031	2820.15	1302.63	0.17905	45	4	12	38	0.576	0.162	0.12359	C
PER3	Biallelic.nonbursty	-	-	-	-	-	-	6	4	0	94	0.058	0.038	-	-
UTS2	Silent	-	-	-	-	-	-	0	0	0	104	0	0	-	-
PARK7	Biallelic.nonbursty	-	-	-	-	-	-	0	6	98	0	0.942	1	-	-
ERRFI1	Biallelic.bursty	0.0384	0.0222	0.3808	8294.79	11503.2	0.548	10	9	3	82	0.125	0.115	0.16376	C
SLC45A1	Silent	-	-	-	-	-	-	0	0	0	104	0	0	-	-
ENO1	MonoA	-	-	-	-	-	-	6	0	0	98	0.058	0	-	-
CA6	Silent	-	-	-	-	-	-	0	0	0	104	0	0	-	-
H6PD	Biallelic.bursty	0.8602	1.7624	-	298.84	166.26	-	2	27	47	14	0.544	0.822	0.0002	C
SPSB1	MonoB	-	-	-	-	-	-	0	4	0	100	0	0.038	-	-
KIF1B	Biallelic.bursty	0.0379	0.0809	0.14496	2410.73	1331.5	0.18437	12	14	1	77	0.125	0.144	0.4602	R
PGD	Biallelic.bursty	0.1223	0.2231	0.02721	4496.23	3258.29	0.37861	20	33	17	34	0.356	0.481	0.74653	R
APITD1,APITD1-CORT	Silent	-	-	-	-	-	-	0	0	0	104	0	0	-	-
APITD1-CORT	Biallelic.bursty	0.0764	0.0854	0.84162	879.9	438.6	0.35253	12	9	1	82	0.125	0.096	0.80142	R
APITD1-CORT,CORT	Biallelic.nonbursty	-	-	-	-	-	-	2	4	0	98	0.019	0.038	-	-
CASZ1	Silent	-	-	-	-	-	-	0	0	0	104	0	0	-	-
C1orf127	Silent	-	-	-	-	-	-	0	0	0	104	0	0	-	-
FBXO44	MonoA	-	-	-	-	-	-	2	0	0	102	0.019	0	-	-
FBXO6	Biallelic.nonbursty	-	-	-	-	-	-	5	5	0	94	0.048	0.048	-	-
DRAXIN	Silent	-	-	-	-	-	-	0	0	0	104	0	0	-	-
AGTRAP	Biallelic.bursty	0.1283	0.1674	0.3352	7089.82	5129.12	0.2974	22	25	16	41	0.365	0.394	0.67106	C
C1orf167	Silent	-	-	-	-	-	-	0	0	0	104	0	0	-	-
MTHFR	Biallelic.nonbursty	-	-	-	-	-	-	5	2	0	97	0.048	0.019	-	-
PLOD1	Biallelic.bursty	0.0431	0.0404	0.88092	4692.38	4630.02	0.97748	15	15	0	74	0.144	0.144	0.08578	R
MFN2	MonoB	-	-	-	-	-	-	0	5	0	98	0	0.049	-	-
MIIP	Biallelic.nonbursty	-	-	-	-	-	-	2	5	1	96	0.029	0.058	-	-
TNFRSF8	Silent	-	-	-	-	-	-	0	0	0	104	0	0	-	-
TNFRSF1B	MonoB	-	-	-	-	-	-	0	2	0	102	0	0.019	-	-
VPS13D	Biallelic.nonbursty	-	-	-	-	-	-	2	3	0	99	0.019	0.029	-	-
DHRS3	Biallelic.bursty	0.1602	0.238	0.1879	8531.51	6307.9	0.335	16	26	29	32	0.437	0.534	0.04775	C
AADACL3	Silent	-	-	-	-	-	-	0	0	0	104	0	0	-	-
C1orf158	Silent	-	-	-	-	-	-	0	0	0	104	0	0	-	-
LRRC38	Silent	-	-	-	-	-	-	0	0	0	104	0	0	-	-
PDPN	Biallelic.nonbursty	-	-	-	-	-	-	4	3	1	96	0.048	0.038	-	-
PRDM2	MonoA	-	-	-	-	-	-	2	0	0	102	0.019	0	-	-
C1orf195	Silent	-	-	-	-	-	-	0	0	0	104	0	0	-	-
TMEM51	Biallelic.nonbursty	-	-	-	-	-	-	4	7	1	92	0.048	0.077	-	-
FHAD1	Silent	-	-	-	-	-	-	0	0	0	104	0	0	-	-
EFHD2	Biallelic.bursty	0.078	0.0926	0.61442	754.44	707.61	0.90136	10	13	0	81	0.096	0.125	0.20878	R
DNAJC16	Biallelic.nonbursty	-	-	-	-	-	-	1	4	0	99	0.01	0.038	-	-
TMEM82	Silent	-	-	-	-	-	-	0	0	0	104	0	0	-	-
FBLIM1	Silent	-	-	-	-	-	-	0	0	0	104	0	0	-	-
EPHA2	Biallelic.nonbursty	-	-	-	-	-	-	3	6	0	95	0.029	0.058	-	-
CROCC	MonoB	-	-	-	-	-	-	0	1	0	103	0	0.01	-	-
ATP13A2	MonoA	-	-	-	-	-	-	1	0	0	103	0.01	0	-	-
PADI2	Silent	-	-	-	-	-	-	0	0	0	104	0	0	-	-
PADI1	Silent	-	-	-	-	-	-	0	0	0	104	0	0	-	-
PADI3	Silent	-	-	-	-	-	-	0	0	0	104	0	0	-	-
PADI4	Silent	-	-	-	-	-	-	0	0	0	104	0	0	-	-
PADI6	Silent	-	-	-	-	-	-	0	0	0	104	0	0	-	-
ARHGEF10L	Silent	-	-	-	-	-	-	0	0	0	104	0	0	-	-
PAX7	Silent	-	-	-	-	-	-	0	0	0	104	0	0	-	-
TAS1R2	Silent	-	-	-	-	-	-	0	0	0	104	0	0	-	-
ALDH4A1	Silent	-	-	-	-	-	-	0	0	0	104	0	0	-	-
UBR4	Biallelic.bursty	0.2713	0.3795	0.17411	1259.56	731.51	0.18217	16	14	20	45	0.379	0.358	0.00169	C
EMC1	Biallelic.bursty	0.0823	0.0449	0.11799	1788.13	1725.39	0.95031	19	9	1	75	0.192	0.096	0.43582	R
AKR7A2	Biallelic.nonbursty	-	-	-	-	-	-	3	0	1	100	0.038	0.01	-	-
PQLC2	Biallelic.nonbursty	-	-	-	-	-	-	1	7	1	95	0.019	0.077	-	-
CAPZB	MonoB	-	-	-	-	-	-	0	1	0	103	0	0.01	-	-
MINOS1	Biallelic.nonbursty	-	-	-	-	-	-	0	1	103	0	0.99	1	-	-
NBL1	Silent	-	-	-	-	-	-	0	0	0	104	0	0	-	-
MINOS1-NBL1,NBL1	Biallelic.nonbursty	-	-	-	-	-	-	4	2	0	98	0.038	0.019	-	-
HTR6	Silent	-	-	-	-	-	-	0	0	0	104	0	0	-	-
TMCO4	Biallelic.nonbursty	-	-	-	-	-	-	1	1	0	102	0.01	0.01	-	-
OTUD3	Biallelic.bursty	0.067	0.0574	0.6975	7236.86	6332.23	0.781	15	14	6	69	0.202	0.192	0.22405	C
PLA2G5	Silent	-	-	-	-	-	-	0	0	0	104	0	0	-	-
PLA2G2D	Silent	-	-	-	-	-	-	0	0	0	104	0	0	-	-
PLA2G2F	Silent	-	-	-	-	-	-	0	0	0	104	0	0	-	-
UBXN10	Silent	-	-	-	-	-	-	0	0	0	104	0	0	-	-
VWA5B1	Silent	-	-	-	-	-	-	0	0	0	104	0	0	-	-
MUL1	Biallelic.bursty	0.0155	0.0402	0.16175	9045.41	2215.12	0.06776	7	9	1	87	0.077	0.096	0.77343	C
DDOST	Biallelic.bursty	0.6437	0.4517	-	1569.76	2576.01	-	20	21	46	14	0.653	0.663	0.32639	C
KIF17	Silent	-	-	-	-	-	-	0	0	0	104	0	0	-	-
SH2D5	Silent	-	-	-	-	-	-	0	0	0	104	0	0	-	-
ECE1	Biallelic.bursty	0.3697	0.4431	0.44135	564.52	548.27	0.93739	20	19	20	37	0.417	0.406	0.11396	C
ALPL	Biallelic.nonbursty	-	-	-	-	-	-	1	1	0	102	0.01	0.01	-	-
RAP1GAP	MonoA	-	-	-	-	-	-	1	0	0	103	0.01	0	-	-
USP48	Biallelic.nonbursty	-	-	-	-	-	-	3	3	0	98	0.029	0.029	-	-
HSPG2	Biallelic.nonbursty	-	-	-	-	-	-	3	5	0	96	0.029	0.048	-	-
ZBTB40	Biallelic.nonbursty	-	-	-	-	-	-	1	4	0	99	0.01	0.038	-	-
EPHA8	Silent	-	-	-	-	-	-	0	0	0	104	0	0	-	-
C1QC	Silent	-	-	-	-	-	-	0	0	0	104	0	0	-	-
LACTBL1	Silent	-	-	-	-	-	-	0	0	0	104	0	0	-	-
LUZP1	Biallelic.bursty	0.1964	0.1396	0.16822	2014.72	1498.51	0.44391	32	14	11	47	0.413	0.24	0.75721	C
HNRNPR	Biallelic.bursty	1.0046	0.7666	0.25752	1848.2	4348.86	0.01423	10	11	80	3	0.865	0.875	0.27751	C
ZNF436	MonoB	-	-	-	-	-	-	0	3	0	101	0	0.029	-	-
E2F2	Silent	-	-	-	-	-	-	0	0	0	104	0	0	-	-
ID3	Biallelic.nonbursty	-	-	-	-	-	-	0	3	97	2	0.951	0.98	-	-
RPL11	Biallelic.nonbursty	-	-	-	-	-	-	0	0	104	0	1	1	-	-
TCEB3	Biallelic.bursty	0.1236	0.0889	0.34618	3782.79	4221.6	0.75631	21	11	12	59	0.32	0.223	0.01887	C
PITHD1	Biallelic.bursty	0.0784	0.0647	0.51155	3749.72	2724.72	0.49195	22	15	4	63	0.25	0.183	0.66028	R
FUCA1	Biallelic.nonbursty	-	-	-	-	-	-	2	2	0	100	0.019	0.019	-	-
CNR2	Silent	-	-	-	-	-	-	0	0	0	104	0	0	-	-
MYOM3	Silent	-	-	-	-	-	-	0	0	0	104	0	0	-	-
IL22RA1	Silent	-	-	-	-	-	-	0	0	0	104	0	0	-	-
GRHL3	Silent	-	-	-	-	-	-	0	0	0	104	0	0	-	-
STPG1	Biallelic.bursty	0.0335	0.0185	0.32613	3776	2698.7	0.70501	8	4	2	89	0.097	0.058	0.04393	C
NIPAL3	Biallelic.bursty	0.4	0.1031	0.0002	8128.66	10336.8	0.4947	44	10	23	27	0.644	0.317	0.44374	C
RCAN3	Silent	-	-	-	-	-	-	0	0	0	104	0	0	-	-
NCMAP	Silent	-	-	-	-	-	-	0	0	0	104	0	0	-	-
SRRM1	Silent	-	-	-	-	-	-	0	0	0	103	0	0	-	-
RUNX3	Silent	-	-	-	-	-	-	0	0	0	104	0	0	-	-
LDLRAP1	Biallelic.nonbursty	-	-	-	-	-	-	2	1	0	101	0.019	0.01	-	-
SEPN1	Biallelic.bursty	0.4696	0.5862	-	622.27	352.31	-	30	25	17	32	0.452	0.404	0.42638	R
PAQR7	Silent	-	-	-	-	-	-	0	0	0	104	0	0	-	-
STMN1	Biallelic.nonbursty	-	-	-	-	-	-	1	1	0	102	0.01	0.01	-	-
PAFAH2	Biallelic.bursty	0.0267	0.0184	0.49578	2292.99	3793.27	0.52631	6	6	1	91	0.067	0.067	0.40872	C
EXTL1	Silent	-	-	-	-	-	-	0	0	0	104	0	0	-	-
SLC30A2	Silent	-	-	-	-	-	-	0	0	0	104	0	0	-	-
FAM110D	Silent	-	-	-	-	-	-	0	0	0	104	0	0	-	-
ZNF593	Biallelic.bursty	0.9445	1.1938	-	320.18	160.28	-	29	15	30	24	0.602	0.459	0.22846	C
CATSPER4	Silent	-	-	-	-	-	-	0	0	0	104	0	0	-	-
CEP85	Biallelic.nonbursty	-	-	-	-	-	-	4	2	0	98	0.038	0.019	-	-
SH3BGRL3	Biallelic.nonbursty	-	-	-	-	-	-	0	0	104	0	1	1	-	-
UBXN11	Biallelic.nonbursty	-	-	-	-	-	-	6	3	0	95	0.058	0.029	-	-
CD52	Silent	-	-	-	-	-	-	0	0	0	104	0	0	-	-
AIM1L	Silent	-	-	-	-	-	-	0	0	0	104	0	0	-	-
ZNF683	Silent	-	-	-	-	-	-	0	0	0	104	0	0	-	-
DHDDS	Biallelic.bursty	0.1041	0.0774	0.42212	4660.43	3439.16	0.57507	24	15	7	57	0.301	0.214	0.84269	C
HMGN2	Biallelic.bursty	0.0209	0.0496	0.094	11515.5	4435.21	0.0742	5	12	4	83	0.087	0.154	0.01144	C
RPS6KA1	Biallelic.nonbursty	-	-	-	-	-	-	2	1	0	101	0.019	0.01	-	-
ZDHHC18	Biallelic.nonbursty	-	-	-	-	-	-	2	3	0	99	0.019	0.029	-	-
GPN2	Biallelic.bursty	0.0318	0.0168	0.28702	2089.47	3914.62	0.4436	9	7	0	88	0.087	0.067	0.39899	R
NR0B2	Silent	-	-	-	-	-	-	0	0	0	104	0	0	-	-
KDF1	Silent	-	-	-	-	-	-	0	0	0	104	0	0	-	-
FAM46B	MonoA	-	-	-	-	-	-	3	0	0	101	0.029	0	-	-
SLC9A1	Biallelic.nonbursty	-	-	-	-	-	-	2	2	0	100	0.019	0.019	-	-
AHDC1	Silent	-	-	-	-	-	-	0	0	0	104	0	0	-	-
THEMIS2	Silent	-	-	-	-	-	-	0	0	0	104	0	0	-	-
SMPDL3B	Silent	-	-	-	-	-	-	0	0	0	104	0	0	-	-
EYA3	Biallelic.nonbursty	-	-	-	-	-	-	5	5	0	94	0.048	0.048	-	-
DNAJC8	Biallelic.nonbursty	-	-	-	-	-	-	12	3	1	88	0.125	0.038	-	-
ATPIF1	Biallelic.bursty	0.0759	0.023	0.00551	5032.44	10654.8	0.10286	24	9	2	69	0.25	0.106	0.58066	R
SESN2	Biallelic.nonbursty	-	-	-	-	-	-	2	1	0	101	0.019	0.01	-	-
PHACTR4	Biallelic.bursty	0.0101	0.0227	0.2624	11651.7	3267.49	0.06222	8	10	0	86	0.077	0.096	0.33699	R
RCC1	Biallelic.nonbursty	-	-	-	-	-	-	3	2	0	99	0.029	0.019	-	-
OPRD1	Silent	-	-	-	-	-	-	0	0	0	104	0	0	-	-
EPB41	MonoA	-	-	-	-	-	-	2	0	0	102	0.019	0	-	-
TMEM200B	MonoB	-	-	-	-	-	-	0	1	0	103	0	0.01	-	-
SRSF4	Biallelic.bursty	0.1493	0.154	0.91337	1100.35	940.51	0.71341	20	18	4	62	0.231	0.212	0.53933	R
MECR	Silent	-	-	-	-	-	-	0	0	0	104	0	0	-	-
PTPRU	Biallelic.nonbursty	-	-	-	-	-	-	1	2	0	101	0.01	0.019	-	-
MATN1	Silent	-	-	-	-	-	-	0	0	0	104	0	0	-	-
LAPTM5	MonoB	-	-	-	-	-	-	0	1	0	103	0	0.01	-	-
SDC3	Biallelic.nonbursty	-	-	-	-	-	-	5	2	0	97	0.048	0.019	-	-
PUM1	Biallelic.bursty	0.2507	0.4464	-	292.23	69.74	-	16	7	0	81	0.154	0.067	0.24311	R
FABP3	MonoB	-	-	-	-	-	-	0	1	0	103	0	0.01	-	-
SERINC2	MonoA	-	-	-	-	-	-	3	0	0	101	0.029	0	-	-
COL16A1	Silent	-	-	-	-	-	-	0	0	0	104	0	0	-	-
ADGRB2	Silent	-	-	-	-	-	-	0	0	0	104	0	0	-	-
SPOCD1	Silent	-	-	-	-	-	-	0	0	0	104	0	0	-	-
IQCC	Biallelic.nonbursty	-	-	-	-	-	-	1	2	0	101	0.01	0.019	-	-
LCK	Silent	-	-	-	-	-	-	0	0	0	104	0	0	-	-
ZBTB8A	MonoB	-	-	-	-	-	-	0	1	0	102	0	0.01	-	-
KIAA1522	Silent	-	-	-	-	-	-	0	0	0	104	0	0	-	-
YARS	Biallelic.bursty	0.1507	0.1701	0.70361	4949.31	5246.29	0.87378	23	30	11	38	0.333	0.402	0.25332	R
S100PBP	Biallelic.bursty	0.0464	0.0472	0.9643	4147.01	3739.02	0.825	13	12	2	77	0.144	0.135	0.98743	R
FNDC5	MonoA	-	-	-	-	-	-	1	0	0	103	0.01	0	-	-
ZNF362	Biallelic.bursty	0.0244	0.0637	0.0797	2961.65	1723.46	0.2849	6	10	3	85	0.087	0.125	0.04796	C
PHC2	Silent	-	-	-	-	-	-	0	0	0	104	0	0	-	-
ZSCAN20	Biallelic.nonbursty	-	-	-	-	-	-	3	2	0	99	0.029	0.019	-	-
CSMD2	MonoB	-	-	-	-	-	-	0	1	0	103	0	0.01	-	-
HMGB4	Silent	-	-	-	-	-	-	0	0	0	104	0	0	-	-
C1orf94	Silent	-	-	-	-	-	-	0	0	0	104	0	0	-	-
GJB3	Silent	-	-	-	-	-	-	0	0	0	104	0	0	-	-
GJA4	Silent	-	-	-	-	-	-	0	0	0	104	0	0	-	-
SMIM12	Biallelic.nonbursty	-	-	-	-	-	-	4	4	0	96	0.038	0.038	-	-
ZMYM6NB	Biallelic.bursty	1.3017	0.8372	-	146.06	267.03	-	18	15	34	24	0.571	0.538	0.01079	C
ZMYM6	Biallelic.nonbursty	-	-	-	-	-	-	4	2	0	98	0.038	0.019	-	-
ZMYM1	Biallelic.bursty	0.0615	0.0603	0.958	3281.01	2613.17	0.6317	13	12	5	74	0.173	0.163	0.14927	C
ZMYM4	Biallelic.bursty	0.0236	0.0414	0.2769	3448.7	1287.28	0.22771	8	8	1	87	0.087	0.087	0.78395	C
KIAA0319L	Biallelic.nonbursty	-	-	-	-	-	-	8	3	0	93	0.077	0.029	-	-
PSMB2	Biallelic.bursty	0.105	0.0625	0.12111	1761.95	2122.26	0.70953	18	13	4	69	0.212	0.163	0.7931	C
MAP7D1	Silent	-	-	-	-	-	-	0	0	0	104	0	0	-	-
OSCP1	Biallelic.nonbursty	-	-	-	-	-	-	4	3	0	97	0.038	0.029	-	-
MRPS15	Biallelic.nonbursty	-	-	-	-	-	-	1	3	0	100	0.01	0.029	-	-
CSF3R	Silent	-	-	-	-	-	-	0	0	0	104	0	0	-	-
MEAF6	Biallelic.bursty	0.2324	0.2231	0.8584	4168.2	3742.8	0.7232	28	16	29	27	0.57	0.45	0.17378	C
SNIP1	Biallelic.nonbursty	-	-	-	-	-	-	3	4	1	96	0.038	0.048	-	-
DNALI1	Biallelic.bursty	0.0232	0.0231	0.99679	2389.61	4927.9	0.4002	6	8	1	89	0.067	0.087	0.58307	C
GNL2	Silent	-	-	-	-	-	-	0	0	0	104	0	0	-	-
RSPO1	Silent	-	-	-	-	-	-	0	0	0	104	0	0	-	-
C1orf109	Biallelic.nonbursty	-	-	-	-	-	-	5	8	0	91	0.048	0.077	-	-
CDCA8	Biallelic.bursty	0.0255	0.0335	0.5778	6489	3213.95	0.2852	9	11	0	84	0.087	0.106	0.28032	R
EPHA10	Silent	-	-	-	-	-	-	0	0	0	104	0	0	-	-
INPP5B	MonoB	-	-	-	-	-	-	0	1	0	103	0	0.01	-	-
FHL3	Biallelic.bursty	0.0341	0.0301	0.79209	4823.73	7677.37	0.54703	10	11	0	83	0.096	0.106	0.25239	R
GJA9	Silent	-	-	-	-	-	-	0	0	0	104	0	0	-	-
AKIRIN1	Biallelic.bursty	0.1321	0.1848	-	137.64	147.03	-	7	8	0	89	0.067	0.077	0.42895	R
MACF1	Silent	-	-	-	-	-	-	0	0	0	104	0	0	-	-
KIAA0754	MonoA	-	-	-	-	-	-	1	0	0	103	0.01	0	-	-
HPCAL4	Silent	-	-	-	-	-	-	0	0	0	104	0	0	-	-
PPIE	Silent	-	-	-	-	-	-	0	0	0	104	0	0	-	-
MYCL	Silent	-	-	-	-	-	-	0	0	0	104	0	0	-	-
COL9A2	Silent	-	-	-	-	-	-	0	0	0	104	0	0	-	-
SMAP2	Biallelic.bursty	0.0423	0.0322	0.56304	2199.32	2473.6	0.86212	8	10	1	85	0.087	0.106	0.95649	C
ZFP69B	Biallelic.nonbursty	-	-	-	-	-	-	2	1	0	101	0.019	0.01	-	-
EXO5	Biallelic.bursty	0.0116	0.0246	0.29773	10029.7	5212.94	0.2743	6	10	0	88	0.058	0.096	0.41002	R
ZNF684	Biallelic.nonbursty	-	-	-	-	-	-	1	8	0	95	0.01	0.077	-	-
RIMS3	Silent	-	-	-	-	-	-	0	0	0	104	0	0	-	-
KCNQ4	Silent	-	-	-	-	-	-	0	0	0	104	0	0	-	-
CTPS1	Biallelic.bursty	0.298	0.2466	0.46134	2047.9	2575.03	0.47441	21	25	25	29	0.46	0.5	0.42222	C
HIVEP3	Biallelic.nonbursty	-	-	-	-	-	-	2	1	0	101	0.019	0.01	-	-
GUCA2B	Silent	-	-	-	-	-	-	0	0	0	104	0	0	-	-
GUCA2A	Silent	-	-	-	-	-	-	0	0	0	104	0	0	-	-
FOXJ3	Biallelic.nonbursty	-	-	-	-	-	-	6	5	0	93	0.058	0.048	-	-
P3H1	MonoB	-	-	-	-	-	-	0	1	0	103	0	0.01	-	-
CFAP57	MonoB	-	-	-	-	-	-	0	1	0	103	0	0.01	-	-
TMEM125	Silent	-	-	-	-	-	-	0	0	0	104	0	0	-	-
C1orf210	Silent	-	-	-	-	-	-	0	0	0	104	0	0	-	-
PLK3	Biallelic.nonbursty	-	-	-	-	-	-	6	4	0	94	0.058	0.038	-	-
TCTEX1D4	Silent	-	-	-	-	-	-	0	0	0	104	0	0	-	-
BTBD19	Silent	-	-	-	-	-	-	0	0	0	104	0	0	-	-
PTCH2	Biallelic.bursty	0.0658	0.0785	-	1611.08	571.23	-	12	7	2	83	0.135	0.087	0.42031	C
EIF2B3	Biallelic.bursty	0.0688	0.0485	0.3992	2402.51	2441.97	0.97329	14	11	2	77	0.154	0.125	0.99896	R
HECTD3	Biallelic.bursty	0.0241	0.0194	0.72846	2798.6	6348.22	0.30117	6	7	1	90	0.067	0.077	0.49778	C
UROD	Biallelic.bursty	0.3487	0.1965	0.07832	6921.14	8248.53	0.59458	31	16	33	21	0.634	0.485	0.42023	C
ZSWIM5	MonoA	-	-	-	-	-	-	1	0	0	103	0.01	0	-	-
MUTYH	MonoA	-	-	-	-	-	-	4	0	0	100	0.038	0	-	-
TESK2	MonoB	-	-	-	-	-	-	0	2	0	102	0	0.019	-	-
MMACHC	Biallelic.nonbursty	-	-	-	-	-	-	3	3	0	98	0.029	0.029	-	-
PRDX1	Biallelic.bursty	0.1502	0.0539	0.02314	1677.1	2865.66	0.10743	21	11	7	65	0.269	0.173	0.20818	C
AKR1A1	Biallelic.bursty	0.0391	0.0972	0.0611	1180.26	564.04	0.15054	8	11	0	84	0.078	0.107	0.3086	R
NASP	Biallelic.bursty	0.1862	0.2737	0.19133	6593.91	2835.84	0.03	15	21	26	39	0.406	0.465	0.00493	C
CCDC17	Silent	-	-	-	-	-	-	0	0	0	104	0	0	-	-
GPBP1L1	Biallelic.bursty	0.0432	0.0723	0.23556	3633.96	4434.84	0.64405	11	24	0	69	0.106	0.231	0.05463	R
TMEM69	Biallelic.bursty	0.3049	0.2621	0.52879	1134.91	1195.53	0.87041	25	20	18	37	0.43	0.38	0.48969	C
IPP	Biallelic.nonbursty	-	-	-	-	-	-	5	3	0	96	0.048	0.029	-	-
MAST2	MonoA	-	-	-	-	-	-	1	0	0	103	0.01	0	-	-
PIK3R3	Biallelic.nonbursty	-	-	-	-	-	-	2	1	0	101	0.019	0.01	-	-
NSUN4	Biallelic.bursty	0.0266	0.0194	0.58748	4905.46	2545.32	0.48823	8	5	1	90	0.087	0.058	0.47199	C
FAAH	Silent	-	-	-	-	-	-	0	0	0	104	0	0	-	-
CYP4X1	Silent	-	-	-	-	-	-	0	0	0	104	0	0	-	-
STIL	Biallelic.bursty	0.0126	0.0246	0.30756	5293.92	1493.22	0.23399	5	5	1	93	0.058	0.058	0.23831	C
CMPK1	Biallelic.bursty	0.4276	0.3623	0.55018	2694.63	2710.05	0.9854	24	20	39	19	0.618	0.578	0.29108	C
TRABD2B	Silent	-	-	-	-	-	-	0	0	0	104	0	0	-	-
SPATA6	MonoB	-	-	-	-	-	-	0	1	0	103	0	0.01	-	-
BEND5	Silent	-	-	-	-	-	-	0	0	0	104	0	0	-	-
AGBL4	Silent	-	-	-	-	-	-	0	0	0	104	0	0	-	-
EPS15	Biallelic.bursty	0.0298	0.041	0.5561	3838.24	3833.57	0.9988	9	12	2	81	0.106	0.135	0.62777	C
GPX7	Biallelic.bursty	0.3062	0.1795	0.05826	905.79	487.22	0.2449	31	6	10	55	0.402	0.157	0.04754	C
COA7	Biallelic.bursty	0.0131	0.0323	0.12271	5359.73	8454.44	0.53525	4	13	2	85	0.058	0.144	0.17438	C
ZYG11B	Biallelic.bursty	0.0395	0.0892	0.02893	2233.05	1945.85	0.78078	10	19	2	73	0.115	0.202	0.74634	R
ZYG11A	MonoB	-	-	-	-	-	-	0	1	0	103	0	0.01	-	-
ECHDC2	Biallelic.nonbursty	-	-	-	-	-	-	2	1	0	101	0.019	0.01	-	-
CPT2	Biallelic.nonbursty	-	-	-	-	-	-	3	1	0	100	0.029	0.01	-	-
C1orf123	Biallelic.bursty	0.2053	0.1862	0.6916	1191.2	1025.36	0.69852	24	19	8	52	0.311	0.262	0.85084	R
LRP8	Biallelic.bursty	0.0172	0.0274	0.43119	8918.19	3248.93	0.31068	8	8	1	87	0.087	0.087	0.78395	C
NDC1	Biallelic.bursty	0.1736	0.0706	0.0035	1532.65	2951.6	0.0606	26	13	5	59	0.301	0.175	0.81333	R
YIPF1	Biallelic.nonbursty	-	-	-	-	-	-	5	5	0	94	0.048	0.048	-	-
DIO1	Silent	-	-	-	-	-	-	0	0	0	104	0	0	-	-
TMEM59	MonoB	-	-	-	-	-	-	0	1	0	103	0	0.01	-	-
TCEANC2	Biallelic.nonbursty	-	-	-	-	-	-	1	1	0	102	0.01	0.01	-	-
CYB5RL	Biallelic.nonbursty	-	-	-	-	-	-	2	6	0	96	0.019	0.058	-	-
MRPL37	Biallelic.bursty	0.4061	0.346	0.48516	3575.84	3058	0.63883	23	20	44	12	0.677	0.646	0.75751	C
FAM151A	Biallelic.nonbursty	-	-	-	-	-	-	1	1	0	102	0.01	0.01	-	-
MROH7	Silent	-	-	-	-	-	-	0	0	0	104	0	0	-	-
TTC4	Biallelic.bursty	0.1189	0.1628	0.32583	2815.42	2697.87	0.89719	20	26	13	45	0.317	0.375	0.78563	C
C1orf177	Silent	-	-	-	-	-	-	0	0	0	104	0	0	-	-
DHCR24	Biallelic.bursty	0.0526	0.0324	0.2792	6118.27	5908.58	0.9505	18	7	4	75	0.212	0.106	0.19133	C
PPAP2B	Biallelic.bursty	0.0299	0.0212	0.56756	4614.71	4882.48	0.91769	8	7	2	87	0.096	0.087	0.17973	C
PRKAA2	MonoA	-	-	-	-	-	-	1	0	0	103	0.01	0	-	-
C8A	Silent	-	-	-	-	-	-	0	0	0	104	0	0	-	-
C8B	Silent	-	-	-	-	-	-	0	0	0	104	0	0	-	-
OMA1	Biallelic.bursty	0.0308	0.0534	0.2192	5128.19	4648.29	0.8606	9	13	1	80	0.097	0.136	0.72721	R
TACSTD2	Silent	-	-	-	-	-	-	0	0	0	104	0	0	-	-
MYSM1	Biallelic.bursty	0.0736	0.187	-	1358.55	476.36	-	11	13	5	75	0.154	0.173	0.10892	C
CYP2J2	MonoA	-	-	-	-	-	-	1	0	0	103	0.01	0	-	-
C1orf87	Silent	-	-	-	-	-	-	0	0	0	104	0	0	-	-
NFIA	Biallelic.bursty	0.1316	0.1415	0.7918	2885.07	2498.28	0.6741	17	21	14	52	0.298	0.337	0.10557	C
INADL	MonoB	-	-	-	-	-	-	0	1	0	103	0	0.01	-	-
L1TD1	Silent	-	-	-	-	-	-	0	0	0	104	0	0	-	-
KANK4	Silent	-	-	-	-	-	-	0	0	0	104	0	0	-	-
ATG4C	Biallelic.nonbursty	-	-	-	-	-	-	3	7	0	94	0.029	0.067	-	-
ALG6	Biallelic.nonbursty	-	-	-	-	-	-	1	1	0	102	0.01	0.01	-	-
EFCAB7	Biallelic.bursty	0.0522	0.0483	0.89319	427.18	1331.36	0.34654	6	9	0	89	0.058	0.087	0.43729	R
PGM1	Biallelic.bursty	0.0867	0.0473	0.1058	5243.21	5269.82	0.9903	21	13	4	66	0.24	0.163	0.95717	R
ROR1	Biallelic.nonbursty	-	-	-	-	-	-	2	4	0	98	0.019	0.038	-	-
CACHD1	Biallelic.nonbursty	-	-	-	-	-	-	3	2	0	99	0.029	0.019	-	-
RAVER2	Biallelic.nonbursty	-	-	-	-	-	-	4	1	0	99	0.038	0.01	-	-
JAK1	Biallelic.bursty	0.0438	0.0316	0.4943	2512.74	4997.68	0.33403	11	9	2	82	0.125	0.106	0.54668	C
AK4	Silent	-	-	-	-	-	-	0	0	0	104	0	0	-	-
DNAJC6	Silent	-	-	-	-	-	-	0	0	0	104	0	0	-	-
LEPR,LEPROT	Biallelic.bursty	0.3879	0.3903	0.9798	1743.27	1711.91	0.9511	22	22	33	20	0.567	0.567	0.45302	C
LEPROT	Biallelic.bursty	0.3869	0.2927	0.38813	2740.89	4086.16	0.38297	18	13	43	24	0.622	0.571	0.00061	C
PDE4B	Biallelic.nonbursty	-	-	-	-	-	-	6	1	0	97	0.058	0.01	-	-
SGIP1	MonoB	-	-	-	-	-	-	0	1	0	103	0	0.01	-	-
WDR78	MonoA	-	-	-	-	-	-	1	0	0	103	0.01	0	-	-
MIER1	MonoA	-	-	-	-	-	-	1	0	0	103	0.01	0	-	-
SLC35D1	Biallelic.nonbursty	-	-	-	-	-	-	2	6	0	96	0.019	0.058	-	-
IL23R	Silent	-	-	-	-	-	-	0	0	0	104	0	0	-	-
IL12RB2	Silent	-	-	-	-	-	-	0	0	0	104	0	0	-	-
GNG12	Biallelic.bursty	0.605	0.6102	0.9719	3707.77	2990.23	0.48735	17	15	61	9	0.765	0.745	0.12263	C
LRRC7	Silent	-	-	-	-	-	-	0	0	0	104	0	0	-	-
LRRC40	Biallelic.bursty	0.2266	0.3814	0.06444	1455.19	876.36	0.19043	21	28	16	39	0.356	0.423	0.88589	C
ANKRD13C	MonoA	-	-	-	-	-	-	3	0	0	101	0.029	0	-	-
CTH	MonoB	-	-	-	-	-	-	0	3	0	101	0	0.029	-	-
PTGER3	Silent	-	-	-	-	-	-	0	0	0	104	0	0	-	-
CRYZ	Biallelic.bursty	0.5921	0.25	0.0022	3970.76	4589.52	0.6388	42	11	39	11	0.786	0.485	0.87752	R
TYW3	Biallelic.bursty	0.3187	0.3741	0.57974	3314.09	2264.91	0.35324	29	25	26	19	0.556	0.515	0.345	R
LHX8	Silent	-	-	-	-	-	-	0	0	0	104	0	0	-	-
ACADM	Biallelic.bursty	0.3957	0.561	-	470.21	330	-	14	21	19	44	0.337	0.408	0.01616	C
RABGGTB	Biallelic.bursty	0.2468	0.3301	0.2051	5406.02	5969.03	0.6912	17	26	46	13	0.618	0.706	0.49408	C
MSH4	Silent	-	-	-	-	-	-	0	0	0	104	0	0	-	-
ST6GALNAC3	Biallelic.nonbursty	-	-	-	-	-	-	4	3	0	97	0.038	0.029	-	-
PIGK	Biallelic.bursty	0.2784	0.3405	0.40756	2418.26	1710.23	0.27921	26	25	24	25	0.5	0.49	0.84145	R
AK5	Biallelic.nonbursty	-	-	-	-	-	-	5	2	0	97	0.048	0.019	-	-
USP33	Biallelic.bursty	0.0977	0.113	0.6123	5982.34	3609.29	0.1677	22	21	10	50	0.311	0.301	0.86403	C
NEXN	Biallelic.bursty	0.5043	0.2713	0.00981	1268.29	2320.36	0.06388	30	19	28	21	0.592	0.48	0.93976	C
GIPC2	Biallelic.nonbursty	-	-	-	-	-	-	1	1	0	102	0.01	0.01	-	-
IFI44L	Silent	-	-	-	-	-	-	0	0	0	104	0	0	-	-
IFI44	Biallelic.nonbursty	-	-	-	-	-	-	4	1	0	99	0.038	0.01	-	-
ADGRL4	Biallelic.bursty	0.0931	0.0945	0.9636	3959.24	2912.87	0.4488	20	13	8	63	0.269	0.202	0.19631	C
ADGRL2	Biallelic.nonbursty	-	-	-	-	-	-	1	2	0	101	0.01	0.019	-	-
DNASE2B	Silent	-	-	-	-	-	-	0	0	0	104	0	0	-	-
RPF1	Biallelic.bursty	0.5338	0.7335	0.1687	890.85	531.41	0.16947	20	17	45	14	0.677	0.646	0.16797	C
CTBS	Biallelic.bursty	0.1012	0.0845	0.61826	2081.55	2862.02	0.57468	18	20	6	60	0.231	0.25	0.99941	-
SSX2IP	Biallelic.bursty	0.0632	0.0225	0.066	4727.65	9055.86	0.2428	15	9	2	78	0.163	0.106	0.86181	C
MCOLN2	Silent	-	-	-	-	-	-	0	0	0	104	0	0	-	-
MCOLN3	Silent	-	-	-	-	-	-	0	0	0	104	0	0	-	-
WDR63	Silent	-	-	-	-	-	-	0	0	0	104	0	0	-	-
BCL10	Biallelic.bursty	0.0435	0.1135	0.0166	2950.77	956.71	0.11124	9	15	2	77	0.107	0.165	0.87402	C
DDAH1	Biallelic.nonbursty	-	-	-	-	-	-	14	3	85	1	0.961	0.854	-	-
ZNHIT6	Biallelic.nonbursty	-	-	-	-	-	-	2	2	0	100	0.019	0.019	-	-
COL24A1	Silent	-	-	-	-	-	-	0	0	0	104	0	0	-	-
CLCA1	Silent	-	-	-	-	-	-	0	0	0	104	0	0	-	-
SH3GLB1	Biallelic.bursty	0.0084	0.0113	0.80207	9121.82	12440.2	0.50121	5	6	1	92	0.058	0.067	0.317	C
SEP15	Biallelic.bursty	1.0759	0.9146	0.54704	1864.26	1613.2	0.7103	12	6	81	4	0.903	0.845	0.02458	C
LOC101927844	Silent	-	-	-	-	-	-	0	0	0	104	0	0	-	-
PKN2	Biallelic.bursty	0.2225	0.1336	0.08325	870.11	1763.68	0.07212	21	17	9	57	0.288	0.25	0.45336	C
GBP3	Biallelic.bursty	0.0374	0.033	0.8059	4577.66	6556.41	0.5474	10	14	1	79	0.106	0.144	0.59452	R
GBP2	MonoB	-	-	-	-	-	-	0	1	0	103	0	0.01	-	-
GBP4	MonoB	-	-	-	-	-	-	0	1	0	103	0	0.01	-	-
LRRC8C	Biallelic.nonbursty	-	-	-	-	-	-	8	5	0	90	0.078	0.049	-	-
ZNF326	Biallelic.bursty	0.0347	0.0601	0.3043	1022.78	1087.45	0.93349	5	8	2	89	0.067	0.096	0.07805	C
ZNF644	Biallelic.bursty	0.1612	0.0796	0.0329	2765.21	3504.98	0.5094	31	17	7	49	0.365	0.231	0.39242	R
TGFBR3	MonoA	-	-	-	-	-	-	6	0	0	98	0.058	0	-	-
BRDT	Silent	-	-	-	-	-	-	0	0	0	104	0	0	-	-
GLMN	Biallelic.nonbursty	-	-	-	-	-	-	1	1	0	102	0.01	0.01	-	-
GFI1	Silent	-	-	-	-	-	-	0	0	0	104	0	0	-	-
DNTTIP2	Biallelic.bursty	0.3464	0.4773	0.20465	4282.79	1984.95	0.03165	22	25	38	14	0.606	0.636	0.93802	R
ABCA4	Silent	-	-	-	-	-	-	0	0	0	104	0	0	-	-
ARHGAP29	Biallelic.bursty	0.0614	0.0888	0.3373	2034.02	1599.29	0.5079	14	14	4	72	0.173	0.173	0.5445	C
ABCD3	Biallelic.bursty	0.042	0.0309	0.5194	1995.66	1348.58	0.5179	12	6	1	85	0.125	0.067	0.8824	C
F3	Biallelic.bursty	0.1702	0.2251	0.32857	36050	29267.1	0.60416	15	18	44	25	0.578	0.608	0.00083	C
SLC44A3	Biallelic.nonbursty	-	-	-	-	-	-	5	1	0	98	0.048	0.01	-	-
CNN3	Biallelic.nonbursty	-	-	-	-	-	-	2	20	80	0	0.804	0.98	-	-
ALG14	Biallelic.bursty	0.1929	0.1311	0.1351	3280.13	4589.92	0.3212	25	21	18	40	0.413	0.375	0.4406	C
TMEM56	Silent	-	-	-	-	-	-	0	0	0	104	0	0	-	-
RWDD3	Biallelic.bursty	0.1344	0.1723	0.39	2391.25	1919.37	0.4902	19	23	13	49	0.308	0.346	0.39038	C
PTBP2	Biallelic.bursty	0.6928	0.6793	0.9383	8615.8	6233.57	0.3461	15	13	69	6	0.816	0.796	0.18006	C
DPYD	Biallelic.bursty	0.0571	0.0741	0.47769	1997.92	755.13	0.18555	12	7	2	83	0.135	0.087	0.42031	C
SNX7	Biallelic.bursty	0.1731	0.1667	0.8777	6709.52	7074.6	0.849	23	21	26	30	0.49	0.47	0.2339	C
LPPR5	Silent	-	-	-	-	-	-	0	0	0	104	0	0	-	-
PALMD	Silent	-	-	-	-	-	-	0	0	0	104	0	0	-	-
FRRS1	Silent	-	-	-	-	-	-	0	0	0	104	0	0	-	-
AGL	MonoA	-	-	-	-	-	-	6	0	0	98	0.058	0	-	-
SLC35A3	Biallelic.bursty	0.0487	0.0168	0.06899	3652.56	2617.85	0.66313	15	6	0	83	0.144	0.058	0.30022	R
TRMT13	Biallelic.bursty	0.0479	0.0186	0.10433	821.65	2694.9	0.2193	7	6	0	91	0.067	0.058	0.49786	R
LRRC39,TRMT13	Biallelic.nonbursty	-	-	-	-	-	-	5	2	1	96	0.058	0.029	-	-
LRRC39	MonoA	-	-	-	-	-	-	1	0	0	103	0.01	0	-	-
DBT	Silent	-	-	-	-	-	-	0	0	0	104	0	0	-	-
RTCA	Biallelic.bursty	0.4886	0.2826	0.04295	1271.94	1877.09	0.25227	31	16	28	26	0.584	0.436	0.34965	C
CDC14A	Silent	-	-	-	-	-	-	0	0	0	104	0	0	-	-
GPR88	Silent	-	-	-	-	-	-	0	0	0	104	0	0	-	-
SLC30A7	Biallelic.bursty	0.0512	0.0316	0.233	3410.66	4708.43	0.4887	16	12	0	76	0.154	0.115	0.11628	R
COL11A1	Biallelic.bursty	0.0795	0.1105	0.36544	2036	2638.08	0.45525	8	13	13	70	0.202	0.25	1e-05	C
RNPC3	Biallelic.bursty	0.0925	0.0756	0.63745	1058.4	788.43	0.66524	14	10	1	79	0.144	0.106	0.59452	R
PRMT6	Biallelic.nonbursty	-	-	-	-	-	-	5	4	0	95	0.048	0.038	-	-
VAV3	Silent	-	-	-	-	-	-	0	0	0	104	0	0	-	-
SLC25A24	Biallelic.bursty	0.1877	0.1767	0.83551	3501.26	3202.77	0.812	24	27	12	40	0.35	0.379	0.48716	R
FNDC7	Silent	-	-	-	-	-	-	0	0	0	104	0	0	-	-
AKNAD1	Silent	-	-	-	-	-	-	0	0	0	104	0	0	-	-
CLCC1,GPSM2	Biallelic.bursty	0.1831	0.1114	0.07508	1209.1	2691.04	0.05126	21	19	10	53	0.301	0.282	0.54348	C
CLCC1	Biallelic.bursty	0.0795	0.0314	0.04089	1683.95	2941.95	0.37689	15	8	1	80	0.154	0.087	0.71017	R
TMEM167B	Biallelic.bursty	0.0701	0.0448	0.3004	2760.01	5099.23	0.1745	15	13	4	71	0.184	0.165	0.55439	C
KIAA1324	MonoA	-	-	-	-	-	-	1	0	0	103	0.01	0	-	-
CELSR2	Biallelic.nonbursty	-	-	-	-	-	-	3	3	0	98	0.029	0.029	-	-
PSRC1	Biallelic.bursty	0.0783	0.0565	0.40634	2805.68	2854.2	0.971	13	10	4	77	0.163	0.135	0.18352	C
MYBPHL	Silent	-	-	-	-	-	-	0	0	0	104	0	0	-	-
SORT1	Biallelic.nonbursty	-	-	-	-	-	-	11	4	1	88	0.115	0.048	-	-
SYPL2	Silent	-	-	-	-	-	-	0	0	0	104	0	0	-	-
CYB561D1	Silent	-	-	-	-	-	-	0	0	0	104	0	0	-	-
GPR61	Silent	-	-	-	-	-	-	0	0	0	104	0	0	-	-
GNAI3	Biallelic.bursty	0.2994	0.5865	0.01111	3448.02	1228.88	0.00581	21	17	39	24	0.594	0.554	0.01943	C
GSTM4	Biallelic.nonbursty	-	-	-	-	-	-	1	1	0	102	0.01	0.01	-	-
EPS8L3	Silent	-	-	-	-	-	-	0	0	0	104	0	0	-	-
UBL4B	Silent	-	-	-	-	-	-	0	0	0	104	0	0	-	-
SLC6A17	Silent	-	-	-	-	-	-	0	0	0	104	0	0	-	-
RBM15	Silent	-	-	-	-	-	-	0	0	0	104	0	0	-	-
PROK1	Silent	-	-	-	-	-	-	0	0	0	104	0	0	-	-
CD53	Silent	-	-	-	-	-	-	0	0	0	104	0	0	-	-
DRAM2	Biallelic.bursty	0.1466	0.0553	0.02201	285.87	940.7	0.06029	7	10	1	86	0.077	0.106	0.85394	C
CEPT1	Biallelic.bursty	0.0506	0.0245	0.13133	5271.99	5721.61	0.88548	10	8	3	83	0.125	0.106	0.11709	C
DENND2D	Biallelic.nonbursty	-	-	-	-	-	-	8	3	0	93	0.077	0.029	-	-
CHIA	Silent	-	-	-	-	-	-	0	0	0	104	0	0	-	-
PIFO	Silent	-	-	-	-	-	-	0	0	0	104	0	0	-	-
TMIGD3	Silent	-	-	-	-	-	-	0	0	0	104	0	0	-	-
ADORA3	MonoA	-	-	-	-	-	-	1	0	0	103	0.01	0	-	-
ADORA3,TMIGD3	Silent	-	-	-	-	-	-	0	0	0	104	0	0	-	-
FAM212B	Silent	-	-	-	-	-	-	0	0	0	104	0	0	-	-
KCND3	Silent	-	-	-	-	-	-	0	0	0	104	0	0	-	-
LOC643355	Silent	-	-	-	-	-	-	0	0	0	104	0	0	-	-
CTTNBP2NL	Biallelic.bursty	0.2118	0.3179	0.2337	3238.92	3014.33	0.79004	22	33	24	25	0.442	0.548	0.63078	R
PPM1J	Silent	-	-	-	-	-	-	0	0	0	104	0	0	-	-
FAM19A3	Silent	-	-	-	-	-	-	0	0	0	104	0	0	-	-
SLC16A1	Biallelic.bursty	0.0386	0.0513	0.5104	3460.11	3928.93	0.8094	7	10	5	82	0.115	0.144	0.00427	C
MAGI3	Biallelic.nonbursty	-	-	-	-	-	-	1	5	1	97	0.019	0.058	-	-
PHTF1	Biallelic.bursty	0.0626	0.0236	0.06218	1123.47	4954.04	0.1923	10	8	0	86	0.096	0.077	0.33699	R
RSBN1	Biallelic.nonbursty	-	-	-	-	-	-	4	5	0	95	0.038	0.048	-	-
PTPN22	MonoA	-	-	-	-	-	-	3	0	0	101	0.029	0	-	-
AP4B1	Biallelic.bursty	0.0233	0.0318	0.54137	3653.67	3559.87	0.97209	7	9	1	87	0.077	0.096	0.77343	C
DCLRE1B	Biallelic.nonbursty	-	-	-	-	-	-	2	4	0	98	0.019	0.038	-	-
HIPK1	Biallelic.nonbursty	-	-	-	-	-	-	4	5	0	95	0.038	0.048	-	-
SYT6	Silent	-	-	-	-	-	-	0	0	0	104	0	0	-	-
TRIM33	Biallelic.bursty	0.0174	0.0528	0.05937	4594.72	1700.36	0.25298	6	12	1	85	0.067	0.125	0.8824	C
DENND2C	MonoB	-	-	-	-	-	-	0	1	0	103	0	0.01	-	-
SIKE1	Biallelic.bursty	0.2213	0.1518	0.32478	211.41	519.74	0.2216	5	11	7	80	0.117	0.175	7e-05	C
TSPAN2	Silent	-	-	-	-	-	-	0	0	0	104	0	0	-	-
VANGL1	Biallelic.nonbursty	-	-	-	-	-	-	3	1	0	100	0.029	0.01	-	-
CASQ2	Silent	-	-	-	-	-	-	0	0	0	104	0	0	-	-
SLC22A15	MonoA	-	-	-	-	-	-	2	0	0	101	0.019	0	-	-
IGSF3	MonoA	-	-	-	-	-	-	1	0	0	103	0.01	0	-	-
CD101	Silent	-	-	-	-	-	-	0	0	0	104	0	0	-	-
TTF2	Biallelic.bursty	0.0269	0.0265	0.9768	5656.53	6285.63	0.8598	12	11	0	81	0.115	0.106	0.20535	R
TRIM45	Biallelic.nonbursty	-	-	-	-	-	-	3	2	0	99	0.029	0.019	-	-
MAN1A2	Biallelic.bursty	0.0807	0.0395	0.08009	769.11	3000.74	0.01743	11	12	1	80	0.115	0.125	0.64265	R
FAM46C	MonoB	-	-	-	-	-	-	0	2	0	102	0	0.019	-	-
GDAP2	Biallelic.bursty	0.0666	0.048	0.4209	2076.15	3373.04	0.3618	8	8	5	81	0.127	0.127	0.00292	C
SPAG17	Silent	-	-	-	-	-	-	0	0	0	104	0	0	-	-
TBX15	Silent	-	-	-	-	-	-	0	0	0	104	0	0	-	-
WARS2	Biallelic.nonbursty	-	-	-	-	-	-	6	4	0	94	0.058	0.038	-	-
PHGDH	Biallelic.nonbursty	-	-	-	-	-	-	2	3	1	98	0.029	0.038	-	-
REG4	Silent	-	-	-	-	-	-	0	0	0	104	0	0	-	-
PDE4DIP	Biallelic.nonbursty	-	-	-	-	-	-	1	1	0	102	0.01	0.01	-	-
SEC22B	Biallelic.nonbursty	-	-	-	-	-	-	0	100	4	0	0.038	1	-	-
ITGA10	MonoB	-	-	-	-	-	-	0	3	0	101	0	0.029	-	-
POLR3C	MonoA	-	-	-	-	-	-	1	0	0	103	0.01	0	-	-
PRKAB2	Biallelic.bursty	0.0141	0.022	0.48908	11428.8	4237.13	0.31293	7	7	0	90	0.067	0.067	0.46172	R
FMO5	Silent	-	-	-	-	-	-	0	0	0	104	0	0	-	-
CHD1L	Biallelic.bursty	0.2198	0.1995	0.73596	2389.13	3104.1	0.44115	27	33	17	26	0.427	0.485	0.08233	R
BCL9	MonoB	-	-	-	-	-	-	0	1	0	103	0	0.01	-	-
ACP6	Biallelic.nonbursty	-	-	-	-	-	-	1	2	0	101	0.01	0.019	-	-
SV2A	Silent	-	-	-	-	-	-	0	0	0	104	0	0	-	-
MTMR11	Biallelic.nonbursty	-	-	-	-	-	-	2	2	0	100	0.019	0.019	-	-
VPS45	MonoA	-	-	-	-	-	-	1	0	0	103	0.01	0	-	-
ANP32E	Biallelic.bursty	0.3377	0.6406	-	1897.23	950.7	-	14	21	48	18	0.614	0.683	0.01316	C
CIART	Biallelic.bursty	0.1081	0.1736	0.28002	449.17	148.38	0.19606	8	5	3	88	0.106	0.077	0.00993	C
MRPS21	Biallelic.nonbursty	-	-	-	-	-	-	5	3	0	96	0.048	0.029	-	-
RPRD2	Biallelic.nonbursty	-	-	-	-	-	-	2	1	0	101	0.019	0.01	-	-
TARS2	Biallelic.bursty	0.0757	0.0616	0.55111	1579.83	3765.55	0.11262	11	13	4	76	0.144	0.163	0.2425	C
ADAMTSL4	Silent	-	-	-	-	-	-	0	0	0	104	0	0	-	-
MCL1	Biallelic.bursty	0.0175	0.0671	0.02733	3596.47	975.66	0.04317	7	12	0	85	0.067	0.115	0.32246	R
HORMAD1	Silent	-	-	-	-	-	-	0	0	0	104	0	0	-	-
CTSS	Silent	-	-	-	-	-	-	0	0	0	104	0	0	-	-
ARNT	Biallelic.nonbursty	-	-	-	-	-	-	2	3	0	99	0.019	0.029	-	-
SETDB1	Biallelic.nonbursty	-	-	-	-	-	-	2	1	0	101	0.019	0.01	-	-
CERS2	Biallelic.nonbursty	-	-	-	-	-	-	10	1	1	92	0.106	0.019	-	-
ANXA9	Silent	-	-	-	-	-	-	0	0	0	104	0	0	-	-
FAM63A	Silent	-	-	-	-	-	-	0	0	0	104	0	0	-	-
BNIPL	Silent	-	-	-	-	-	-	0	0	0	104	0	0	-	-
CGN	Silent	-	-	-	-	-	-	0	0	0	104	0	0	-	-
TUFT1	Biallelic.nonbursty	-	-	-	-	-	-	3	3	0	98	0.029	0.029	-	-
SNX27	Biallelic.bursty	0.0501	0.071	0.36644	5305.11	4553.3	0.74007	13	17	3	71	0.154	0.192	0.95768	R
CELF3	Silent	-	-	-	-	-	-	0	0	0	104	0	0	-	-
RIIAD1	Silent	-	-	-	-	-	-	0	0	0	104	0	0	-	-
MRPL9	Biallelic.bursty	0.1577	0.1723	0.77982	3728.63	3624.4	0.93467	19	25	20	38	0.382	0.441	0.25157	C
TDRKH	Biallelic.nonbursty	-	-	-	-	-	-	1	3	1	99	0.019	0.038	-	-
THEM5	Silent	-	-	-	-	-	-	0	0	0	104	0	0	-	-
THEM4	Biallelic.nonbursty	-	-	-	-	-	-	1	4	0	99	0.01	0.038	-	-
S100A10	Biallelic.bursty	0.5579	0.3224	-	294.63	562.44	-	26	25	11	42	0.356	0.346	0.43643	R
TCHHL1	Silent	-	-	-	-	-	-	0	0	0	104	0	0	-	-
TCHH	Silent	-	-	-	-	-	-	0	0	0	104	0	0	-	-
HRNR	Silent	-	-	-	-	-	-	0	0	0	104	0	0	-	-
FLG2	Silent	-	-	-	-	-	-	0	0	0	104	0	0	-	-
CRNN	Silent	-	-	-	-	-	-	0	0	0	104	0	0	-	-
LCE5A	Silent	-	-	-	-	-	-	0	0	0	104	0	0	-	-
CRCT1	Silent	-	-	-	-	-	-	0	0	0	104	0	0	-	-
LCE2B	Silent	-	-	-	-	-	-	0	0	0	104	0	0	-	-
LCE2A	Silent	-	-	-	-	-	-	0	0	0	104	0	0	-	-
C1orf68	Silent	-	-	-	-	-	-	0	0	0	104	0	0	-	-
KPRP	Silent	-	-	-	-	-	-	0	0	0	104	0	0	-	-
LCE1F	Silent	-	-	-	-	-	-	0	0	0	104	0	0	-	-
LCE1C	Silent	-	-	-	-	-	-	0	0	0	104	0	0	-	-
SPRR2F	Silent	-	-	-	-	-	-	0	0	0	104	0	0	-	-
PRR9	Silent	-	-	-	-	-	-	0	0	0	104	0	0	-	-
LOR	Silent	-	-	-	-	-	-	0	0	0	104	0	0	-	-
S100A12	Silent	-	-	-	-	-	-	0	0	0	104	0	0	-	-
C1orf189	Silent	-	-	-	-	-	-	0	0	0	104	0	0	-	-
IL6R	MonoA	-	-	-	-	-	-	1	0	0	103	0.01	0	-	-
CHRNB2	Silent	-	-	-	-	-	-	0	0	0	104	0	0	-	-
ADAR	Biallelic.bursty	0.0937	0.1056	0.6945	6455.08	6952.35	0.8429	14	18	14	57	0.272	0.311	0.01118	C
KCNN3	Silent	-	-	-	-	-	-	0	0	0	104	0	0	-	-
PMVK	Biallelic.nonbursty	-	-	-	-	-	-	1	4	0	99	0.01	0.038	-	-
PBXIP1	Silent	-	-	-	-	-	-	0	0	0	104	0	0	-	-
ZBTB7B	MonoB	-	-	-	-	-	-	0	1	0	102	0	0.01	-	-
DCST2	Silent	-	-	-	-	-	-	0	0	0	104	0	0	-	-
DCST1	Silent	-	-	-	-	-	-	0	0	0	104	0	0	-	-
ADAM15	Silent	-	-	-	-	-	-	0	0	0	104	0	0	-	-
TRIM46	Silent	-	-	-	-	-	-	0	0	0	104	0	0	-	-
GON4L	MonoA	-	-	-	-	-	-	2	0	0	102	0.019	0	-	-
SYT11	Biallelic.bursty	0.0481	0.0619	0.513	4703.34	7650.81	0.3493	11	16	4	73	0.144	0.192	0.42966	C
RIT1	Biallelic.bursty	0.0747	0.1238	0.23053	571.17	358.81	0.46739	8	11	1	84	0.087	0.115	0.96648	R
UBQLN4	MonoA	-	-	-	-	-	-	2	0	0	102	0.019	0	-	-
LMNA	Biallelic.bursty	0.7863	1.0834	-	856.5	824.85	-	7	16	73	3	0.808	0.899	0.35997	C
SLC25A44	Biallelic.nonbursty	-	-	-	-	-	-	5	4	0	95	0.048	0.038	-	-
PMF1,PMF1-BGLAP	Biallelic.bursty	0.2043	0.099	0.01689	2925.39	3716.91	0.5544	29	14	14	43	0.43	0.28	0.37792	C
PAQR6	Biallelic.nonbursty	-	-	-	-	-	-	2	1	0	101	0.019	0.01	-	-
SMG5	Biallelic.nonbursty	-	-	-	-	-	-	5	2	1	96	0.058	0.029	-	-
TMEM79	Silent	-	-	-	-	-	-	0	0	0	104	0	0	-	-
GLMP	Biallelic.bursty	0.1121	0.0693	0.21208	3210.85	4394.48	0.44628	21	13	7	63	0.269	0.192	0.36485	C
VHLL	Silent	-	-	-	-	-	-	0	0	0	104	0	0	-	-
TSACC	Biallelic.nonbursty	-	-	-	-	-	-	5	4	1	94	0.058	0.048	-	-
RHBG	Silent	-	-	-	-	-	-	0	0	0	104	0	0	-	-
C1orf61	Silent	-	-	-	-	-	-	0	0	0	104	0	0	-	-
MEF2D	MonoB	-	-	-	-	-	-	0	1	0	103	0	0.01	-	-
IQGAP3	Biallelic.nonbursty	-	-	-	-	-	-	1	1	0	102	0.01	0.01	-	-
NES	Biallelic.nonbursty	-	-	-	-	-	-	2	6	1	95	0.029	0.067	-	-
ARHGEF11	Biallelic.nonbursty	-	-	-	-	-	-	2	1	0	101	0.019	0.01	-	-
ETV3L	Silent	-	-	-	-	-	-	0	0	0	104	0	0	-	-
ETV3	Biallelic.nonbursty	-	-	-	-	-	-	2	2	0	100	0.019	0.019	-	-
FCRL4	Silent	-	-	-	-	-	-	0	0	0	104	0	0	-	-
FCRL3	Silent	-	-	-	-	-	-	0	0	0	104	0	0	-	-
FCRL2	Silent	-	-	-	-	-	-	0	0	0	104	0	0	-	-
FCRL1	Silent	-	-	-	-	-	-	0	0	0	104	0	0	-	-
CD5L	Silent	-	-	-	-	-	-	0	0	0	104	0	0	-	-
KIRREL	Biallelic.nonbursty	-	-	-	-	-	-	4	4	0	96	0.038	0.038	-	-
CD1D	Silent	-	-	-	-	-	-	0	0	0	104	0	0	-	-
CD1A	Silent	-	-	-	-	-	-	0	0	0	104	0	0	-	-
CD1C	Silent	-	-	-	-	-	-	0	0	0	104	0	0	-	-
CD1B	Silent	-	-	-	-	-	-	0	0	0	104	0	0	-	-
CD1E	Silent	-	-	-	-	-	-	0	0	0	104	0	0	-	-
OR10T2	Silent	-	-	-	-	-	-	0	0	0	104	0	0	-	-
OR10K2	Silent	-	-	-	-	-	-	0	0	0	104	0	0	-	-
OR10Z1	Silent	-	-	-	-	-	-	0	0	0	104	0	0	-	-
SPTA1	Silent	-	-	-	-	-	-	0	0	0	104	0	0	-	-
OR6K3	Silent	-	-	-	-	-	-	0	0	0	104	0	0	-	-
OR6N1	Silent	-	-	-	-	-	-	0	0	0	104	0	0	-	-
OR6N2	Silent	-	-	-	-	-	-	0	0	0	104	0	0	-	-
IFI16	Biallelic.bursty	0.0545	0.0852	0.21646	4817.18	5136.98	0.88397	7	21	7	68	0.136	0.272	0.03898	C
CADM3	Silent	-	-	-	-	-	-	0	0	0	104	0	0	-	-
ACKR1	Silent	-	-	-	-	-	-	0	0	0	104	0	0	-	-
CRP	Silent	-	-	-	-	-	-	0	0	0	104	0	0	-	-
C1orf204	Silent	-	-	-	-	-	-	0	0	0	104	0	0	-	-
C1orf204,SLAMF8	MonoB	-	-	-	-	-	-	0	1	0	103	0	0.01	-	-
SLAMF8	Silent	-	-	-	-	-	-	0	0	0	104	0	0	-	-
IGSF9	Silent	-	-	-	-	-	-	0	0	0	104	0	0	-	-
PIGM	Biallelic.bursty	0.0288	0.0247	0.77976	5862.56	5487.43	0.90598	8	9	1	86	0.087	0.096	0.87351	C
KCNJ10	Silent	-	-	-	-	-	-	0	0	0	104	0	0	-	-
KCNJ9	Silent	-	-	-	-	-	-	0	0	0	104	0	0	-	-
ATP1A2	Silent	-	-	-	-	-	-	0	0	0	104	0	0	-	-
ATP1A4	Silent	-	-	-	-	-	-	0	0	0	104	0	0	-	-
SLAMF1	Silent	-	-	-	-	-	-	0	0	0	104	0	0	-	-
LY9	Silent	-	-	-	-	-	-	0	0	0	104	0	0	-	-
CD244	Silent	-	-	-	-	-	-	0	0	0	104	0	0	-	-
ITLN1	Silent	-	-	-	-	-	-	0	0	0	104	0	0	-	-
USF1	Silent	-	-	-	-	-	-	0	0	0	104	0	0	-	-
ARHGAP30	Silent	-	-	-	-	-	-	0	0	0	104	0	0	-	-
PVRL4	Silent	-	-	-	-	-	-	0	0	0	104	0	0	-	-
KLHDC9	Biallelic.nonbursty	-	-	-	-	-	-	1	1	0	102	0.01	0.01	-	-
NIT1	MonoA	-	-	-	-	-	-	1	0	0	103	0.01	0	-	-
USP21	Biallelic.nonbursty	-	-	-	-	-	-	49	0	3	52	0.5	0.029	-	-
PPOX	MonoA	-	-	-	-	-	-	1	0	0	103	0.01	0	-	-
B4GALT3	Biallelic.bursty	0.0693	0.0657	0.88499	4770.07	6327.67	0.56556	21	18	2	63	0.221	0.192	0.14628	R
ADAMTS4	Silent	-	-	-	-	-	-	0	0	0	104	0	0	-	-
NDUFS2	Biallelic.bursty	0.5432	0.2977	0.0277	4110.07	6263.23	0.19822	33	13	45	12	0.757	0.563	0.61753	C
FCER1G	Biallelic.nonbursty	-	-	-	-	-	-	1	2	0	101	0.01	0.019	-	-
TOMM40L	MonoB	-	-	-	-	-	-	0	2	0	102	0	0.019	-	-
NR1I3	MonoA	-	-	-	-	-	-	1	0	0	103	0.01	0	-	-
MPZ	Silent	-	-	-	-	-	-	0	0	0	104	0	0	-	-
OLFML2B	Silent	-	-	-	-	-	-	0	0	0	104	0	0	-	-
NOS1AP	Silent	-	-	-	-	-	-	0	0	0	104	0	0	-	-
C1orf111	Silent	-	-	-	-	-	-	0	0	0	104	0	0	-	-
C1orf226	Silent	-	-	-	-	-	-	0	0	0	104	0	0	-	-
SH2D1B	Silent	-	-	-	-	-	-	0	0	0	104	0	0	-	-
UHMK1	Biallelic.bursty	0.1371	0.2771	0.0073	3201.03	1755.64	0.0633	17	25	20	41	0.359	0.437	0.1123	C
DDR2	Biallelic.bursty	0.0639	0.0669	0.89738	3492.14	3746.21	0.86727	11	15	7	71	0.173	0.212	0.04276	C
C1orf110	Biallelic.nonbursty	-	-	-	-	-	-	2	2	0	100	0.019	0.019	-	-
RGS4	Biallelic.bursty	0.8175	0.7724	0.80738	5304.09	7113.94	0.39388	4	7	89	4	0.894	0.923	0.00016	C
RGS5	Silent	-	-	-	-	-	-	0	0	0	104	0	0	-	-
NUF2	Biallelic.bursty	0.2232	0.166	0.29013	2751.57	5602.77	0.07181	10	11	32	46	0.424	0.434	0	C
PBX1	Biallelic.nonbursty	-	-	-	-	-	-	3	2	0	99	0.029	0.019	-	-
LMX1A	Silent	-	-	-	-	-	-	0	0	0	104	0	0	-	-
RXRG	Silent	-	-	-	-	-	-	0	0	0	104	0	0	-	-
LRRC52	Silent	-	-	-	-	-	-	0	0	0	104	0	0	-	-
MGST3	Biallelic.nonbursty	-	-	-	-	-	-	1	0	103	0	1	0.99	-	-
TMCO1	Silent	-	-	-	-	-	-	0	0	0	104	0	0	-	-
UCK2	Biallelic.nonbursty	-	-	-	-	-	-	1	1	1	101	0.019	0.019	-	-
ILDR2	Silent	-	-	-	-	-	-	0	0	0	104	0	0	-	-
GPA33	Silent	-	-	-	-	-	-	0	0	0	104	0	0	-	-
DUSP27	Silent	-	-	-	-	-	-	0	0	0	104	0	0	-	-
MPZL1	MonoB	-	-	-	-	-	-	0	1	0	103	0	0.01	-	-
ADCY10	Silent	-	-	-	-	-	-	0	0	0	104	0	0	-	-
MPC2	Biallelic.bursty	0.4133	0.442	0.76751	2260.05	2580.07	0.70293	18	17	49	16	0.67	0.66	0.03188	C
DCAF6	Biallelic.bursty	0.0859	0.0642	0.38818	3550.56	3248.88	0.83507	18	13	4	67	0.216	0.167	0.82945	C
GPR161	Silent	-	-	-	-	-	-	0	0	0	104	0	0	-	-
TIPRL	Biallelic.bursty	0.0149	0.0544	0.01283	5105.62	1297.73	0.0429	4	8	2	90	0.058	0.096	0.0423	C
BLZF1	Biallelic.bursty	0.1623	0.167	0.92071	3327.27	2266.55	0.28311	26	20	12	44	0.373	0.314	0.97237	C
CCDC181	Biallelic.nonbursty	-	-	-	-	-	-	2	1	0	101	0.019	0.01	-	-
F5	Silent	-	-	-	-	-	-	0	0	0	104	0	0	-	-
SELP	Silent	-	-	-	-	-	-	0	0	0	104	0	0	-	-
FMO1	Silent	-	-	-	-	-	-	0	0	0	104	0	0	-	-
FMO4	Silent	-	-	-	-	-	-	0	0	0	104	0	0	-	-
PRRC2C	Biallelic.bursty	0.2954	0.1592	0.10676	3865.65	6709.13	0.23499	32	20	23	28	0.534	0.417	0.98758	C
VAMP4	Silent	-	-	-	-	-	-	0	0	0	104	0	0	-	-
METTL13	Biallelic.bursty	0.0422	0.0251	0.31139	2377.4	2960.61	0.76089	10	6	0	88	0.096	0.058	0.41002	R
DNM3	Silent	-	-	-	-	-	-	0	0	0	104	0	0	-	-
C1orf105	Silent	-	-	-	-	-	-	0	0	0	104	0	0	-	-
SUCO	Biallelic.bursty	0.0667	0.0579	0.66473	4175.76	1899.84	0.17425	17	10	4	73	0.202	0.135	0.40112	C
TNFSF4	MonoB	-	-	-	-	-	-	0	5	0	99	0	0.048	-	-
ZBTB37	MonoB	-	-	-	-	-	-	0	1	0	103	0	0.01	-	-
RC3H1	MonoB	-	-	-	-	-	-	0	1	0	103	0	0.01	-	-
RABGAP1L	MonoB	-	-	-	-	-	-	0	1	0	103	0	0.01	-	-
TNN	Silent	-	-	-	-	-	-	0	0	0	104	0	0	-	-
KIAA0040	Silent	-	-	-	-	-	-	0	0	0	104	0	0	-	-
PAPPA2	Silent	-	-	-	-	-	-	0	0	0	104	0	0	-	-
ASTN1	Silent	-	-	-	-	-	-	0	0	0	104	0	0	-	-
BRINP2	Silent	-	-	-	-	-	-	0	0	0	104	0	0	-	-
SEC16B	Silent	-	-	-	-	-	-	0	0	0	104	0	0	-	-
RASAL2	MonoA	-	-	-	-	-	-	1	0	0	103	0.01	0	-	-
TEX35	Silent	-	-	-	-	-	-	0	0	0	104	0	0	-	-
FAM20B	Biallelic.nonbursty	-	-	-	-	-	-	3	4	0	97	0.029	0.038	-	-
TOR3A	Biallelic.bursty	0.09	0.0645	0.35036	1672.57	3455.66	0.19534	15	19	3	67	0.173	0.212	0.60828	R
ABL2	Biallelic.nonbursty	-	-	-	-	-	-	4	2	0	98	0.038	0.019	-	-
SOAT1	Biallelic.bursty	0.0077	0.0654	0.0033	18526.8	4009.4	0.0053	4	16	2	82	0.058	0.173	0.28505	C
AXDND1	Silent	-	-	-	-	-	-	0	0	0	104	0	0	-	-
NPHS2	Silent	-	-	-	-	-	-	0	0	0	104	0	0	-	-
TDRD5	Silent	-	-	-	-	-	-	0	0	0	104	0	0	-	-
FAM163A	Silent	-	-	-	-	-	-	0	0	0	104	0	0	-	-
TOR1AIP2	Biallelic.nonbursty	-	-	-	-	-	-	8	4	0	91	0.078	0.039	-	-
TOR1AIP1	Biallelic.bursty	0.1545	0.0741	0.0471	2887.66	4995.71	0.18661	22	15	12	55	0.327	0.26	0.13036	C
CEP350	Biallelic.nonbursty	-	-	-	-	-	-	4	4	0	96	0.038	0.038	-	-
LHX4	Silent	-	-	-	-	-	-	0	0	0	104	0	0	-	-
XPR1	Biallelic.nonbursty	-	-	-	-	-	-	4	4	0	96	0.038	0.038	-	-
KIAA1614	Silent	-	-	-	-	-	-	0	0	0	104	0	0	-	-
STX6	Biallelic.nonbursty	-	-	-	-	-	-	2	2	2	98	0.038	0.038	-	-
MR1	MonoA	-	-	-	-	-	-	2	0	0	102	0.019	0	-	-
CACNA1E	Silent	-	-	-	-	-	-	0	0	0	104	0	0	-	-
ZNF648	Silent	-	-	-	-	-	-	0	0	0	104	0	0	-	-
RNASEL	Biallelic.nonbursty	-	-	-	-	-	-	2	4	1	97	0.029	0.048	-	-
RGS16	Silent	-	-	-	-	-	-	0	0	0	104	0	0	-	-
LAMC1	Biallelic.bursty	0.082	0.0633	0.4112	3052.58	4435.32	0.3187	20	17	4	63	0.231	0.202	0.62368	R
LAMC2	Silent	-	-	-	-	-	-	0	0	0	104	0	0	-	-
COLGALT2	MonoA	-	-	-	-	-	-	1	0	0	103	0.01	0	-	-
C1orf21	MonoB	-	-	-	-	-	-	0	1	0	103	0	0.01	-	-
EDEM3	Biallelic.bursty	0.5661	0.675	0.53591	2089.4	1533.4	0.35108	19	17	51	13	0.7	0.68	0.11172	C
FAM129A	Biallelic.nonbursty	-	-	-	-	-	-	13	3	2	86	0.144	0.048	-	-
RGS21	Silent	-	-	-	-	-	-	0	0	0	104	0	0	-	-
RGS2	Biallelic.bursty	0.1366	0.201	0.26221	11277.6	7035.87	0.18213	16	23	20	45	0.346	0.413	0.03227	C
UCHL5	Biallelic.nonbursty	-	-	-	-	-	-	1	3	1	99	0.019	0.038	-	-
TROVE2	Biallelic.bursty	0.0895	0.0983	0.80922	664.24	305.69	0.25215	11	7	1	85	0.115	0.077	0.92939	C
B3GALT2	Biallelic.nonbursty	-	-	-	-	-	-	1	3	0	100	0.01	0.029	-	-
CFH	Biallelic.bursty	0.064	0.0442	0.3604	4352.35	7613.06	0.2481	15	14	3	72	0.173	0.163	0.96773	C
CFHR4	Silent	-	-	-	-	-	-	0	0	0	104	0	0	-	-
CFHR5	Silent	-	-	-	-	-	-	0	0	0	104	0	0	-	-
F13B	Silent	-	-	-	-	-	-	0	0	0	104	0	0	-	-
ASPM	Biallelic.bursty	0.2358	0.1132	0.0317	1006.34	1890.84	0.16515	20	10	14	58	0.333	0.235	0.00297	C
C1orf53	Biallelic.bursty	0.0231	0.0461	0.10506	4199.66	3419.4	0.71838	6	14	1	83	0.067	0.144	0.99142	R
NEK7	Biallelic.bursty	0.1662	0.128	0.38454	4615.72	5333.29	0.69917	26	20	13	44	0.379	0.32	0.82604	C
KIF14	Biallelic.bursty	0.0794	0.0978	0.57643	1675.05	1970.88	0.74062	12	15	7	70	0.183	0.212	0.06399	C
GPR25	Silent	-	-	-	-	-	-	0	0	0	104	0	0	-	-
C1orf106	Silent	-	-	-	-	-	-	0	0	0	104	0	0	-	-
CACNA1S	Silent	-	-	-	-	-	-	0	0	0	104	0	0	-	-
ASCL5	Silent	-	-	-	-	-	-	0	0	0	104	0	0	-	-
TMEM9	Biallelic.bursty	0.2042	0.3555	0.03931	1340.82	1607.47	0.63394	20	35	15	33	0.34	0.485	0.40742	R
IGFN1	Silent	-	-	-	-	-	-	0	0	0	104	0	0	-	-
PKP1	Silent	-	-	-	-	-	-	0	0	0	104	0	0	-	-
TNNT2	Silent	-	-	-	-	-	-	0	0	0	104	0	0	-	-
LAD1	Silent	-	-	-	-	-	-	0	0	0	104	0	0	-	-
TNNI1	Silent	-	-	-	-	-	-	0	0	0	104	0	0	-	-
PHLDA3	Biallelic.bursty	0.3667	0.3691	0.97352	604.52	599.16	0.98132	26	23	14	41	0.385	0.356	0.9226	R
CSRP1	Biallelic.bursty	0.4883	0.4642	0.84435	4352.42	4138.73	0.88056	19	18	52	13	0.696	0.686	0.12877	C
SHISA4	Silent	-	-	-	-	-	-	0	0	0	104	0	0	-	-
LMOD1	Biallelic.bursty	0.0126	0.0307	0.15383	8034.32	2044.8	0.03153	5	5	2	92	0.067	0.067	0.01693	C
TIMM17A	Biallelic.nonbursty	-	-	-	-	-	-	1	0	103	0	1	0.99	-	-
ELF3	Silent	-	-	-	-	-	-	0	0	0	104	0	0	-	-
GPR37L1	Silent	-	-	-	-	-	-	0	0	0	104	0	0	-	-
PTPN7	Silent	-	-	-	-	-	-	0	0	0	104	0	0	-	-
LGR6	Silent	-	-	-	-	-	-	0	0	0	104	0	0	-	-
UBE2T	Biallelic.bursty	0.3784	0.5336	0.27734	7837.69	5582.13	0.4	10	16	56	20	0.647	0.706	2e-05	C
PPP1R12B	Silent	-	-	-	-	-	-	0	0	0	104	0	0	-	-
SYT2	Silent	-	-	-	-	-	-	0	0	0	104	0	0	-	-
ADIPOR1	MonoA	-	-	-	-	-	-	1	0	0	103	0.01	0	-	-
PPFIA4	Silent	-	-	-	-	-	-	0	0	0	104	0	0	-	-
ADORA1	Silent	-	-	-	-	-	-	0	0	0	104	0	0	-	-
MYBPH	MonoA	-	-	-	-	-	-	1	0	0	103	0.01	0	-	-
CHIT1	Silent	-	-	-	-	-	-	0	0	0	104	0	0	-	-
BTG2	Silent	-	-	-	-	-	-	0	0	0	104	0	0	-	-
FMOD	MonoA	-	-	-	-	-	-	1	0	0	103	0.01	0	-	-
PRELP	Silent	-	-	-	-	-	-	0	0	0	104	0	0	-	-
ATP2B4	Biallelic.bursty	0.0248	0.0331	0.59321	1582.99	1414.24	0.86347	7	6	0	91	0.067	0.058	0.49786	R
LAX1	Silent	-	-	-	-	-	-	0	0	0	104	0	0	-	-
ZBED6	Biallelic.bursty	0.0548	0.0532	0.93728	1621.55	2474.92	0.45564	9	10	4	81	0.125	0.135	0.05069	C
PIK3C2B	Silent	-	-	-	-	-	-	0	0	0	104	0	0	-	-
MDM4	Biallelic.nonbursty	-	-	-	-	-	-	2	3	0	99	0.019	0.029	-	-
NFASC	Silent	-	-	-	-	-	-	0	0	0	104	0	0	-	-
TMCC2	Silent	-	-	-	-	-	-	0	0	0	104	0	0	-	-
NUAK2	MonoA	-	-	-	-	-	-	1	0	0	103	0.01	0	-	-
KLHDC8A	Silent	-	-	-	-	-	-	0	0	0	104	0	0	-	-
LEMD1	Silent	-	-	-	-	-	-	0	0	0	104	0	0	-	-
CDK18	Silent	-	-	-	-	-	-	0	0	0	104	0	0	-	-
CTSE	Silent	-	-	-	-	-	-	0	0	0	104	0	0	-	-
SRGAP2	Biallelic.nonbursty	-	-	-	-	-	-	4	4	0	96	0.038	0.038	-	-
IKBKE	Biallelic.nonbursty	-	-	-	-	-	-	1	2	0	101	0.01	0.019	-	-
IL10	Silent	-	-	-	-	-	-	0	0	0	104	0	0	-	-
PFKFB2	Silent	-	-	-	-	-	-	0	0	0	104	0	0	-	-
C4BPB	Biallelic.nonbursty	-	-	-	-	-	-	4	1	0	99	0.038	0.01	-	-
C4BPA	Silent	-	-	-	-	-	-	0	0	0	104	0	0	-	-
CR1	Silent	-	-	-	-	-	-	0	0	0	104	0	0	-	-
PLXNA2	Biallelic.nonbursty	-	-	-	-	-	-	1	1	0	102	0.01	0.01	-	-
MIR205HG	Silent	-	-	-	-	-	-	0	0	0	104	0	0	-	-
CAMK1G	Silent	-	-	-	-	-	-	0	0	0	104	0	0	-	-
LAMB3	MonoA	-	-	-	-	-	-	2	0	0	102	0.019	0	-	-
G0S2	MonoB	-	-	-	-	-	-	0	2	0	102	0	0.019	-	-
TRAF3IP3	MonoA	-	-	-	-	-	-	1	0	0	103	0.01	0	-	-
C1orf74	Biallelic.nonbursty	-	-	-	-	-	-	3	5	2	94	0.048	0.067	-	-
IRF6	Silent	-	-	-	-	-	-	0	0	0	104	0	0	-	-
DIEXF	Silent	-	-	-	-	-	-	0	0	0	104	0	0	-	-
SYT14	MonoB	-	-	-	-	-	-	0	1	0	103	0	0.01	-	-
RCOR3	Biallelic.bursty	0.0348	0.0587	0.2927	4252.28	1574.03	0.15385	11	12	1	79	0.117	0.126	0.63414	R
TRAF5	Biallelic.nonbursty	-	-	-	-	-	-	4	3	0	97	0.038	0.029	-	-
RD3	Silent	-	-	-	-	-	-	0	0	0	104	0	0	-	-
INTS7	Biallelic.nonbursty	-	-	-	-	-	-	3	7	0	94	0.029	0.067	-	-
DTL	Biallelic.bursty	0.0462	0.0649	0.52284	3665.9	2118.45	0.25376	7	9	9	77	0.157	0.176	1e-05	C
TMEM206	Biallelic.nonbursty	-	-	-	-	-	-	4	3	0	97	0.038	0.029	-	-
ATF3	Biallelic.nonbursty	-	-	-	-	-	-	1	3	0	100	0.01	0.029	-	-
FAM71A	Silent	-	-	-	-	-	-	0	0	0	104	0	0	-	-
NSL1	Biallelic.nonbursty	-	-	-	-	-	-	2	11	0	91	0.019	0.106	-	-
TATDN3	Silent	-	-	-	-	-	-	0	0	0	104	0	0	-	-
SPATA45	Silent	-	-	-	-	-	-	0	0	0	104	0	0	-	-
FLVCR1	Biallelic.nonbursty	-	-	-	-	-	-	4	3	0	97	0.038	0.029	-	-
VASH2	Silent	-	-	-	-	-	-	0	0	0	104	0	0	-	-
ANGEL2	Biallelic.nonbursty	-	-	-	-	-	-	12	0	1	90	0.126	0.01	-	-
PTPN14	Biallelic.bursty	0.4709	0.4598	0.93023	3212.49	2294.12	0.27175	26	23	42	12	0.66	0.631	0.69397	R
KCNK2	Biallelic.bursty	0.0822	0.1081	0.44677	3565.3	2421.12	0.45756	19	22	5	58	0.231	0.26	0.51354	R
KCTD3	Biallelic.bursty	0.0542	0.0698	0.54985	2353.43	2413.1	0.9555	12	15	2	75	0.135	0.163	0.82263	R
USH2A	Silent	-	-	-	-	-	-	0	0	0	104	0	0	-	-
ESRRG	Silent	-	-	-	-	-	-	0	0	0	104	0	0	-	-
GPATCH2	Biallelic.nonbursty	-	-	-	-	-	-	9	4	0	91	0.087	0.038	-	-
SPATA17	Silent	-	-	-	-	-	-	0	0	0	104	0	0	-	-
LYPLAL1	Biallelic.nonbursty	-	-	-	-	-	-	4	6	0	94	0.038	0.058	-	-
EPRS	Biallelic.bursty	0.4296	0.4236	0.95666	3142.98	2103.63	0.25909	20	11	51	13	0.747	0.653	0.02074	C
RAB3GAP2	Biallelic.bursty	0.0495	0.0599	0.6103	3496.05	3197.83	0.8445	11	11	4	78	0.144	0.144	0.14448	C
C1orf115	Silent	-	-	-	-	-	-	0	0	0	104	0	0	-	-
42796	MonoA	-	-	-	-	-	-	1	0	0	103	0.01	0	-	-
42795	Biallelic.nonbursty	-	-	-	-	-	-	1	1	0	102	0.01	0.01	-	-
HLX	Biallelic.nonbursty	-	-	-	-	-	-	1	1	0	102	0.01	0.01	-	-
DUSP10	Biallelic.bursty	0.0426	0.0451	0.90479	3363.11	2532.96	0.67907	7	8	4	85	0.106	0.115	0.00643	C
HHIPL2	Silent	-	-	-	-	-	-	0	0	0	104	0	0	-	-
TAF1A	Biallelic.bursty	0.0242	0.0382	0.3894	5006.5	2476.51	0.2322	9	10	1	84	0.096	0.106	0.95021	R
BROX	Biallelic.bursty	0.9532	1.17	0.43408	5798.66	2584.94	0.06007	10	12	80	1	0.874	0.893	0.70908	R
TLR5	Silent	-	-	-	-	-	-	0	0	0	104	0	0	-	-
CAPN8	Silent	-	-	-	-	-	-	0	0	0	104	0	0	-	-
CAPN2	Biallelic.bursty	0.928	1.0557	0.61452	4928.79	2705.18	0.09432	10	10	81	0	0.901	0.901	0.26938	R
TP53BP2	Biallelic.bursty	0.1101	0.0887	0.52335	1184.02	1645.51	0.47736	17	14	3	70	0.192	0.163	0.85622	R
NVL	Biallelic.bursty	0.1294	0.1403	0.7697	2887.56	2345.02	0.5748	20	23	12	49	0.308	0.337	0.57995	C
WDR26	Biallelic.bursty	0.038	0.0647	0.1743	5337.22	6965.93	0.597	14	21	3	66	0.163	0.231	0.56132	R
DNAH14	Silent	-	-	-	-	-	-	0	0	0	104	0	0	-	-
ENAH	Biallelic.nonbursty	-	-	-	-	-	-	1	4	0	99	0.01	0.038	-	-
TMEM63A	Biallelic.nonbursty	-	-	-	-	-	-	2	2	0	100	0.019	0.019	-	-
PYCR2	Biallelic.bursty	0.2157	0.2791	0.34946	945.82	673.42	0.44013	21	20	13	49	0.33	0.32	0.34414	C
ACBD3	Biallelic.bursty	0.1531	0.1195	0.46144	937.72	1649.91	0.25323	17	19	5	62	0.214	0.233	0.94276	R
LIN9	Biallelic.bursty	0.0196	0.0442	0.1729	11767.4	2922.67	0.0365	10	12	2	80	0.115	0.135	0.72945	C
C1orf95	Silent	-	-	-	-	-	-	0	0	0	104	0	0	-	-
ITPKB	Silent	-	-	-	-	-	-	0	0	0	104	0	0	-	-
PSEN2	Biallelic.nonbursty	-	-	-	-	-	-	2	1	0	101	0.019	0.01	-	-
ADCK3	Biallelic.nonbursty	-	-	-	-	-	-	2	1	1	100	0.029	0.019	-	-
CDC42BPA	Biallelic.nonbursty	-	-	-	-	-	-	8	3	0	93	0.077	0.029	-	-
ZNF678	Silent	-	-	-	-	-	-	0	0	0	104	0	0	-	-
JMJD4	Biallelic.bursty	0.0599	0.0515	0.77166	1013.98	1414.72	0.63004	9	8	0	87	0.087	0.077	0.36524	R
WNT9A	Silent	-	-	-	-	-	-	0	0	0	104	0	0	-	-
OBSCN	Silent	-	-	-	-	-	-	0	0	0	104	0	0	-	-
RNF187	MonoB	-	-	-	-	-	-	0	1	0	103	0	0.01	-	-
RHOU	Biallelic.nonbursty	-	-	-	-	-	-	1	3	0	100	0.01	0.029	-	-
RAB4A	Biallelic.bursty	0.1089	0.0952	0.76856	4968.29	4002.39	0.58241	19	20	8	57	0.26	0.269	0.7125	C
CCSAP	MonoA	-	-	-	-	-	-	4	0	0	100	0.038	0	-	-
ACTA1	Silent	-	-	-	-	-	-	0	0	0	104	0	0	-	-
URB2	Biallelic.bursty	0.0135	0.0216	0.41753	7764.48	3961.81	0.34573	6	7	0	91	0.058	0.067	0.49786	R
GALNT2	Biallelic.bursty	0.1799	0.1165	0.13971	2126.31	1237.58	0.23539	28	14	7	55	0.337	0.202	0.97219	R
COG2	Biallelic.bursty	0.0219	0.0355	0.32353	4420.28	4736.51	0.91319	7	11	2	84	0.087	0.125	0.35604	C
AGT	Silent	-	-	-	-	-	-	0	0	0	104	0	0	-	-
CAPN9	Silent	-	-	-	-	-	-	0	0	0	104	0	0	-	-
TTC13	MonoB	-	-	-	-	-	-	0	1	0	103	0	0.01	-	-
TRIM67	Silent	-	-	-	-	-	-	0	0	0	104	0	0	-	-
C1orf131	Biallelic.bursty	0.2229	0.3359	0.12589	1735.36	930.33	0.15124	21	26	19	38	0.385	0.433	0.49116	C
GNPAT	Biallelic.bursty	0.0963	0.109	0.67883	2806.45	3793.01	0.48542	16	20	8	60	0.231	0.269	0.41959	C
EXOC8	Biallelic.bursty	0.052	0.0696	0.48243	1930.68	1710.32	0.83106	10	12	2	80	0.115	0.135	0.72945	C
SPRTN	Biallelic.nonbursty	-	-	-	-	-	-	4	4	0	96	0.038	0.038	-	-
DISC1	Silent	-	-	-	-	-	-	0	0	0	104	0	0	-	-
SIPA1L2	MonoB	-	-	-	-	-	-	0	1	0	103	0	0.01	-	-
NTPCR	Biallelic.bursty	0.1596	0.1476	0.78962	1184.91	1068.62	0.78231	18	12	11	62	0.282	0.223	0.01732	C
PCNXL2	MonoB	-	-	-	-	-	-	0	1	0	103	0	0.01	-	-
KCNK1	Biallelic.nonbursty	-	-	-	-	-	-	4	3	0	97	0.038	0.029	-	-
SLC35F3	MonoB	-	-	-	-	-	-	0	2	0	102	0	0.019	-	-
IRF2BP2	Biallelic.nonbursty	-	-	-	-	-	-	2	2	0	100	0.019	0.019	-	-
ARID4B	Biallelic.bursty	0.0483	0.0576	0.6739	3463.41	2618.11	0.63614	14	13	1	76	0.144	0.135	0.40451	R
GGPS1	Biallelic.nonbursty	-	-	-	-	-	-	4	1	0	98	0.039	0.01	-	-
TBCE	Biallelic.bursty	0.1026	0.0689	0.33901	3742.42	5749.7	0.22046	24	21	4	55	0.269	0.24	0.15777	R
B3GALNT2	Silent	-	-	-	-	-	-	0	0	0	104	0	0	-	-
NID1	Biallelic.bursty	0.356	0.3721	-	1503.76	1190.96	-	24	22	25	30	0.485	0.465	0.38031	C
GPR137B	Biallelic.bursty	0.0592	0.0355	0.26669	1110.45	1169.22	0.92577	10	7	2	85	0.115	0.087	0.2938	C
ERO1LB	MonoA	-	-	-	-	-	-	2	0	0	102	0.019	0	-	-
EDARADD	Biallelic.nonbursty	-	-	-	-	-	-	6	0	2	96	0.077	0.019	-	-
LGALS8	Biallelic.nonbursty	-	-	-	-	-	-	4	9	0	91	0.038	0.087	-	-
HEATR1,LGALS8	Biallelic.nonbursty	-	-	-	-	-	-	6	4	1	93	0.067	0.048	-	-
HEATR1	Biallelic.bursty	0.0693	0.0608	0.72755	3552.77	4570.32	0.58052	18	15	3	66	0.206	0.176	0.65014	R
MTR	MonoB	-	-	-	-	-	-	0	1	0	103	0	0.01	-	-
RYR2	Silent	-	-	-	-	-	-	0	0	0	104	0	0	-	-
FMN2	Biallelic.bursty	0.0551	0.0247	0.1008	3149.73	2038.02	0.4466	15	3	3	83	0.173	0.058	0.02923	C
KMO	Silent	-	-	-	-	-	-	0	0	0	104	0	0	-	-
KMO,OPN3	Biallelic.nonbursty	-	-	-	-	-	-	7	4	1	92	0.077	0.048	-	-
CHML	Biallelic.bursty	0.0599	0.086	0.36543	1527.66	1729.3	0.82755	10	16	4	74	0.135	0.192	0.34057	C
WDR64	Silent	-	-	-	-	-	-	0	0	0	104	0	0	-	-
EXO1	Biallelic.bursty	0.0473	0.0311	0.3222	1759.84	6435.32	0.0591	8	10	3	83	0.106	0.125	0.11709	C
BECN2	Silent	-	-	-	-	-	-	0	0	0	104	0	0	-	-
SDCCAG8	Biallelic.bursty	0.0748	0.0383	0.09552	4172.26	2979.12	0.54991	18	6	6	74	0.231	0.115	0.01861	C
AKT3	Biallelic.nonbursty	-	-	-	-	-	-	5	4	0	95	0.048	0.038	-	-
HNRNPU	MonoB	-	-	-	-	-	-	0	2	0	101	0	0.019	-	-
KIF26B	MonoA	-	-	-	-	-	-	1	0	0	103	0.01	0	-	-
SMYD3	Biallelic.bursty	0.0969	0.1696	0.09856	3710.3	1683.14	0.10477	18	19	8	59	0.25	0.26	0.5185	C
TFB2M	Biallelic.bursty	0.0698	0.1862	0.00553	5650.27	2237.31	0.04021	13	24	12	54	0.243	0.35	0.11585	C
ZNF695	MonoA	-	-	-	-	-	-	2	0	0	102	0.019	0	-	-
NLRP3	MonoB	-	-	-	-	-	-	0	1	0	103	0	0.01	-	-
OR2B11	Silent	-	-	-	-	-	-	0	0	0	104	0	0	-	-
OR2W5	Silent	-	-	-	-	-	-	0	0	0	104	0	0	-	-
OR2C3	Silent	-	-	-	-	-	-	0	0	0	104	0	0	-	-
GCSAML	Silent	-	-	-	-	-	-	0	0	0	104	0	0	-	-
OR2G2	Silent	-	-	-	-	-	-	0	0	0	104	0	0	-	-
OR2G3	Silent	-	-	-	-	-	-	0	0	0	104	0	0	-	-
OR13G1	Silent	-	-	-	-	-	-	0	0	0	104	0	0	-	-
OR6F1	Silent	-	-	-	-	-	-	0	0	0	104	0	0	-	-
OR1C1	Silent	-	-	-	-	-	-	0	0	0	104	0	0	-	-
OR14A16	Silent	-	-	-	-	-	-	0	0	0	104	0	0	-	-
OR11L1	Silent	-	-	-	-	-	-	0	0	0	104	0	0	-	-
TRIM58	Silent	-	-	-	-	-	-	0	0	0	104	0	0	-	-
OR2T8	Silent	-	-	-	-	-	-	0	0	0	104	0	0	-	-
OR2L13	Silent	-	-	-	-	-	-	0	0	0	104	0	0	-	-
OR2L8	Silent	-	-	-	-	-	-	0	0	0	104	0	0	-	-
OR2AK2	Silent	-	-	-	-	-	-	0	0	0	104	0	0	-	-
OR2L5	Silent	-	-	-	-	-	-	0	0	0	104	0	0	-	-
OR2M2	Silent	-	-	-	-	-	-	0	0	0	104	0	0	-	-
OR2M3	Silent	-	-	-	-	-	-	0	0	0	104	0	0	-	-
OR2M4	Silent	-	-	-	-	-	-	0	0	0	104	0	0	-	-
OR2M7	Silent	-	-	-	-	-	-	0	0	0	104	0	0	-	-
OR14C36	Silent	-	-	-	-	-	-	0	0	0	104	0	0	-	-
OR2T6	Silent	-	-	-	-	-	-	0	0	0	104	0	0	-	-
OR2T1	Silent	-	-	-	-	-	-	0	0	0	104	0	0	-	-
OR14I1	Silent	-	-	-	-	-	-	0	0	0	104	0	0	-	-
ZMYND11	MonoB	-	-	-	-	-	-	0	2	0	102	0	0.019	-	-
DIP2C	Biallelic.nonbursty	-	-	-	-	-	-	7	4	0	93	0.067	0.038	-	-
LARP4B	Biallelic.bursty	0.2972	0.4423	-	2504.7	1771.14	-	23	33	23	25	0.442	0.538	0.4835	R
IDI2	Silent	-	-	-	-	-	-	0	0	0	104	0	0	-	-
WDR37	Biallelic.nonbursty	-	-	-	-	-	-	1	2	0	101	0.01	0.019	-	-
ADARB2	Silent	-	-	-	-	-	-	0	0	0	104	0	0	-	-
PFKP	Biallelic.nonbursty	-	-	-	-	-	-	8	3	90	2	0.951	0.903	-	-
PITRM1	Biallelic.bursty	0.0556	0.0903	0.17694	3439.7	2817.04	0.66103	9	20	6	69	0.144	0.25	0.14694	C
KLF6	Biallelic.bursty	0.1698	0.106	0.12575	2270.87	3258.7	0.39582	22	17	11	54	0.317	0.269	0.31504	C
AKR1C3	Silent	-	-	-	-	-	-	0	0	0	104	0	0	-	-
TUBAL3	Silent	-	-	-	-	-	-	0	0	0	104	0	0	-	-
NET1	Biallelic.nonbursty	-	-	-	-	-	-	8	5	0	91	0.077	0.048	-	-
CALML5	Silent	-	-	-	-	-	-	0	0	0	104	0	0	-	-
ASB13	Silent	-	-	-	-	-	-	0	0	0	104	0	0	-	-
GDI2	Biallelic.bursty	0.5709	0.77	0.23068	4446.28	3066.2	0.26556	11	18	68	5	0.775	0.843	0.36434	C
ANKRD16	Biallelic.nonbursty	-	-	-	-	-	-	3	2	0	99	0.029	0.019	-	-
FBXO18	Biallelic.nonbursty	-	-	-	-	-	-	17	0	4	79	0.21	0.04	-	-
IL2RA	Silent	-	-	-	-	-	-	0	0	0	104	0	0	-	-
RBM17	Biallelic.bursty	0.0262	0.0276	0.92307	4699.26	5201.21	0.87615	8	11	1	84	0.087	0.115	0.96648	R
PFKFB3	Biallelic.nonbursty	-	-	-	-	-	-	3	1	0	100	0.029	0.01	-	-
PRKCQ	Silent	-	-	-	-	-	-	0	0	0	104	0	0	-	-
SFMBT2	Silent	-	-	-	-	-	-	0	0	0	104	0	0	-	-
ITIH5	Silent	-	-	-	-	-	-	0	0	0	104	0	0	-	-
KIN	MonoB	-	-	-	-	-	-	0	1	0	103	0	0.01	-	-
GATA3	MonoB	-	-	-	-	-	-	0	1	0	103	0	0.01	-	-
ECHDC3	MonoB	-	-	-	-	-	-	0	1	0	103	0	0.01	-	-
CDC123	Biallelic.bursty	0.9429	0.9133	0.90098	2410.83	3252.88	0.34975	8	8	86	2	0.904	0.904	0.24108	C
CAMK1D	Biallelic.nonbursty	-	-	-	-	-	-	1	2	0	101	0.01	0.019	-	-
CCDC3	Silent	-	-	-	-	-	-	0	0	0	104	0	0	-	-
MCM10	Biallelic.bursty	0.0513	0.0437	0.69568	2571.27	2563.17	0.9938	12	11	2	79	0.135	0.125	0.82806	C
PHYH	Biallelic.bursty	0.1212	0.1487	0.51952	2042.72	2016.22	0.97515	17	24	8	54	0.243	0.311	0.90787	C
SEPHS1	Biallelic.bursty	0.042	0.04	0.90549	10323.9	3931.17	0.15612	15	10	2	77	0.163	0.115	0.97449	C
BEND7	MonoA	-	-	-	-	-	-	2	0	0	102	0.019	0	-	-
PRPF18	Biallelic.bursty	0.0818	0.0636	0.49274	3985.78	5374.52	0.53137	21	16	6	61	0.26	0.212	0.87449	C
FRMD4A	Biallelic.bursty	0.0312	0.0151	0.28533	6707.33	10617.6	0.38544	9	8	0	87	0.087	0.077	0.36524	R
FAM107B	Biallelic.bursty	0.0772	0.0812	0.90677	3454.18	2331.82	0.30349	20	14	6	64	0.25	0.192	0.56556	C
OLAH	Silent	-	-	-	-	-	-	0	0	0	104	0	0	-	-
ACBD7	MonoA	-	-	-	-	-	-	1	0	0	103	0.01	0	-	-
FAM188A	Biallelic.bursty	0.1043	0.1091	0.89594	1440.78	1236.33	0.72353	15	13	7	69	0.212	0.192	0.09156	C
PTER	Biallelic.nonbursty	-	-	-	-	-	-	5	3	1	95	0.058	0.038	-	-
C1QL3	Silent	-	-	-	-	-	-	0	0	0	104	0	0	-	-
RSU1	Biallelic.bursty	0.0171	0.0176	0.9622	5193.62	3250.71	0.55055	7	4	2	91	0.087	0.058	0.02674	C
CUBN	Silent	-	-	-	-	-	-	0	0	0	104	0	0	-	-
ST8SIA6	Silent	-	-	-	-	-	-	0	0	0	104	0	0	-	-
STAM	MonoA	-	-	-	-	-	-	2	0	0	102	0.019	0	-	-
SLC39A12	Silent	-	-	-	-	-	-	0	0	0	104	0	0	-	-
CACNB2	Silent	-	-	-	-	-	-	0	0	0	104	0	0	-	-
ARL5B	Biallelic.bursty	0.1103	0.0888	0.62963	557.49	543.57	0.97203	10	9	2	83	0.115	0.106	0.46571	C
MALRD1	Silent	-	-	-	-	-	-	0	0	0	104	0	0	-	-
PLXDC2	Silent	-	-	-	-	-	-	0	0	0	104	0	0	-	-
NEBL	Silent	-	-	-	-	-	-	0	0	0	104	0	0	-	-
CASC10	MonoB	-	-	-	-	-	-	0	2	0	102	0	0.019	-	-
SKIDA1	Silent	-	-	-	-	-	-	0	0	0	104	0	0	-	-
MLLT10	Biallelic.bursty	0.0177	0.0264	0.51976	4356.11	4156.2	0.94157	7	8	1	88	0.077	0.087	0.68705	C
EBLN1	Silent	-	-	-	-	-	-	0	0	0	104	0	0	-	-
PIP4K2A	Biallelic.nonbursty	-	-	-	-	-	-	3	4	0	97	0.029	0.038	-	-
MSRB2	Biallelic.nonbursty	-	-	-	-	-	-	1	1	0	102	0.01	0.01	-	-
C10orf67	MonoA	-	-	-	-	-	-	3	0	0	101	0.029	0	-	-
PRTFDC1	Biallelic.nonbursty	-	-	-	-	-	-	12	5	0	87	0.115	0.048	-	-
ENKUR	Silent	-	-	-	-	-	-	0	0	0	104	0	0	-	-
THNSL1	Biallelic.nonbursty	-	-	-	-	-	-	3	3	0	98	0.029	0.029	-	-
GPR158	Silent	-	-	-	-	-	-	0	0	0	104	0	0	-	-
GAD2	Silent	-	-	-	-	-	-	0	0	0	104	0	0	-	-
ANKRD26	Biallelic.nonbursty	-	-	-	-	-	-	3	2	0	99	0.029	0.019	-	-
YME1L1	Biallelic.bursty	0.3394	0.6136	-	714.22	497.17	-	11	29	24	27	0.385	0.582	0.11419	C
MASTL	Biallelic.bursty	0.0728	0.0752	0.92198	4686.01	4215.34	0.81766	14	16	7	66	0.204	0.223	0.1748	C
ACBD5	MonoA	-	-	-	-	-	-	2	0	0	102	0.019	0	-	-
RAB18	Silent	-	-	-	-	-	-	0	0	0	104	0	0	-	-
ARMC4	Silent	-	-	-	-	-	-	0	0	0	104	0	0	-	-
MPP7	MonoA	-	-	-	-	-	-	1	0	0	103	0.01	0	-	-
WAC	Biallelic.nonbursty	-	-	-	-	-	-	2	5	0	97	0.019	0.048	-	-
SVIL	MonoB	-	-	-	-	-	-	0	2	0	102	0	0.019	-	-
KIAA1462	Biallelic.nonbursty	-	-	-	-	-	-	4	2	0	98	0.038	0.019	-	-
MTPAP	Biallelic.bursty	0.3559	0.4062	0.6073	7430.79	4282.24	0.0819	29	18	45	11	0.718	0.612	0.9062	R
MAP3K8	Biallelic.nonbursty	-	-	-	-	-	-	5	5	0	94	0.048	0.048	-	-
ZNF438	Silent	-	-	-	-	-	-	0	0	0	104	0	0	-	-
ARHGAP12	Biallelic.bursty	0.1913	0.0437	0.02448	495.46	1742.48	0.22384	21	8	0	75	0.202	0.077	0.13859	R
KIF5B	Biallelic.bursty	0.6363	0.9101	0.08613	759.88	408.31	0.05642	22	19	37	22	0.59	0.56	0.1048	C
EPC1	Biallelic.nonbursty	-	-	-	-	-	-	3	3	0	98	0.029	0.029	-	-
CCDC7	Silent	-	-	-	-	-	-	0	0	0	104	0	0	-	-
ITGB1	Biallelic.nonbursty	-	-	-	-	-	-	6	1	95	2	0.971	0.923	-	-
NRP1	Biallelic.bursty	1.438	1.0251	0.11586	272.77	519.16	0.07674	10	14	61	8	0.763	0.806	0.02081	C
PARD3	Biallelic.nonbursty	-	-	-	-	-	-	2	2	0	100	0.019	0.019	-	-
CUL2	Biallelic.bursty	0.1902	0.1162	0.14101	1912.83	2443.44	0.42594	27	18	10	48	0.359	0.272	0.97852	R
CREM	Biallelic.nonbursty	-	-	-	-	-	-	1	2	0	101	0.01	0.019	-	-
CCNY	Biallelic.nonbursty	-	-	-	-	-	-	3	4	0	97	0.029	0.038	-	-
ZNF248	Silent	-	-	-	-	-	-	0	0	0	104	0	0	-	-
ZNF25	Biallelic.nonbursty	-	-	-	-	-	-	4	6	1	93	0.048	0.067	-	-
BMS1	Biallelic.bursty	0.0896	0.1059	0.58632	4215.62	3381.11	0.57882	22	25	5	51	0.262	0.291	0.15791	R
ZNF239	Biallelic.bursty	0.0254	0.0645	0.06804	1923.44	853.72	0.1657	8	12	0	84	0.077	0.115	0.28764	R
ZNF485	Biallelic.nonbursty	-	-	-	-	-	-	2	4	2	96	0.038	0.058	-	-
CXCL12	MonoB	-	-	-	-	-	-	0	1	0	103	0	0.01	-	-
C10orf10	MonoA	-	-	-	-	-	-	1	0	0	103	0.01	0	-	-
C10orf25	Silent	-	-	-	-	-	-	0	0	0	104	0	0	-	-
ZNF22	Biallelic.bursty	0.1402	0.1061	0.38824	2146.39	2636.72	0.63666	23	19	6	55	0.282	0.243	0.59549	R
OR13A1	Silent	-	-	-	-	-	-	0	0	0	104	0	0	-	-
42802	Biallelic.nonbursty	-	-	-	-	-	-	1	2	0	101	0.01	0.019	-	-
ZFAND4	MonoA	-	-	-	-	-	-	2	0	0	102	0.019	0	-	-
GPRIN2	Silent	-	-	-	-	-	-	0	0	0	104	0	0	-	-
LOC100996758,NPY4R	Silent	-	-	-	-	-	-	0	0	0	104	0	0	-	-
ZNF488	Silent	-	-	-	-	-	-	0	0	0	104	0	0	-	-
RBP3	Silent	-	-	-	-	-	-	0	0	0	104	0	0	-	-
GDF2	Silent	-	-	-	-	-	-	0	0	0	104	0	0	-	-
GDF10	Silent	-	-	-	-	-	-	0	0	0	104	0	0	-	-
FRMPD2	Silent	-	-	-	-	-	-	0	0	0	104	0	0	-	-
ARHGAP22	Silent	-	-	-	-	-	-	0	0	0	104	0	0	-	-
WDFY4	Silent	-	-	-	-	-	-	0	0	0	104	0	0	-	-
LRRC18	Silent	-	-	-	-	-	-	0	0	0	104	0	0	-	-
VSTM4	Silent	-	-	-	-	-	-	0	0	0	104	0	0	-	-
FAM170B	Silent	-	-	-	-	-	-	0	0	0	104	0	0	-	-
C10orf128	Silent	-	-	-	-	-	-	0	0	0	104	0	0	-	-
ERCC6	Biallelic.nonbursty	-	-	-	-	-	-	4	2	0	98	0.038	0.019	-	-
CHAT	Silent	-	-	-	-	-	-	0	0	0	104	0	0	-	-
C10orf53	Silent	-	-	-	-	-	-	0	0	0	104	0	0	-	-
ASAH2	Silent	-	-	-	-	-	-	0	0	0	104	0	0	-	-
A1CF	Silent	-	-	-	-	-	-	0	0	0	104	0	0	-	-
PRKG1	Biallelic.nonbursty	-	-	-	-	-	-	1	1	0	102	0.01	0.01	-	-
MBL2	Silent	-	-	-	-	-	-	0	0	0	104	0	0	-	-
PCDH15	Silent	-	-	-	-	-	-	0	0	0	104	0	0	-	-
ZWINT	Biallelic.nonbursty	-	-	-	-	-	-	34	1	2	67	0.346	0.029	-	-
TFAM	Biallelic.nonbursty	-	-	-	-	-	-	6	3	0	95	0.058	0.029	-	-
BICC1	Biallelic.bursty	0.0371	0.0341	0.8396	3882.21	1476.99	0.2087	13	7	0	84	0.125	0.067	0.30043	R
SLC16A9	Silent	-	-	-	-	-	-	0	0	0	103	0	0	-	-
ANK3	Silent	-	-	-	-	-	-	0	0	0	104	0	0	-	-
CDK1	Biallelic.bursty	0.0128	0.0458	0.07182	4274.44	988.38	0.0899	5	8	1	90	0.058	0.087	0.47199	C
TMEM26	Silent	-	-	-	-	-	-	0	0	0	104	0	0	-	-
C10orf107	Silent	-	-	-	-	-	-	0	0	0	104	0	0	-	-
RTKN2	Silent	-	-	-	-	-	-	0	0	0	104	0	0	-	-
ZNF365	Silent	-	-	-	-	-	-	0	0	0	104	0	0	-	-
ADO	Biallelic.nonbursty	-	-	-	-	-	-	5	5	0	94	0.048	0.048	-	-
JMJD1C	Biallelic.bursty	0.0174	0.0181	0.9555	13978.4	4336.94	0.08261	12	8	0	84	0.115	0.077	0.28764	R
CTNNA3	Silent	-	-	-	-	-	-	0	0	0	104	0	0	-	-
LRRTM3	Silent	-	-	-	-	-	-	0	0	0	104	0	0	-	-
DNAJC12	Biallelic.bursty	0.0247	0.0248	0.9967	3479.06	3435.85	0.98209	6	8	2	88	0.077	0.096	0.12431	C
HERC4	Biallelic.bursty	0.0717	0.077	0.8262	3364.95	5400.13	0.2338	10	20	10	64	0.192	0.288	0.02014	C
MYPN	Biallelic.nonbursty	-	-	-	-	-	-	1	2	0	101	0.01	0.019	-	-
ATOH7	Silent	-	-	-	-	-	-	0	0	0	104	0	0	-	-
PBLD	Biallelic.nonbursty	-	-	-	-	-	-	9	2	0	93	0.087	0.019	-	-
DNA2	Biallelic.bursty	0.0277	0.0497	0.2494	4668.17	3341.32	0.4673	10	11	2	81	0.115	0.125	0.64265	C
TET1	MonoB	-	-	-	-	-	-	0	4	0	100	0	0.038	-	-
SRGN	Biallelic.nonbursty	-	-	-	-	-	-	3	2	0	99	0.029	0.019	-	-
VPS26A	Biallelic.bursty	0.368	0.3562	0.90169	1364.58	1811.99	0.41921	24	28	27	24	0.495	0.534	0.92665	R
HKDC1	Silent	-	-	-	-	-	-	0	0	0	104	0	0	-	-
TACR2	Silent	-	-	-	-	-	-	0	0	0	104	0	0	-	-
COL13A1	MonoA	-	-	-	-	-	-	3	0	0	101	0.029	0	-	-
H2AFY2	Biallelic.nonbursty	-	-	-	-	-	-	3	1	0	100	0.029	0.01	-	-
NPFFR1	Silent	-	-	-	-	-	-	0	0	0	104	0	0	-	-
LRRC20	MonoB	-	-	-	-	-	-	0	3	0	100	0	0.029	-	-
PRF1	Silent	-	-	-	-	-	-	0	0	0	104	0	0	-	-
ADAMTS14	MonoA	-	-	-	-	-	-	2	0	0	101	0.019	0	-	-
TBATA	Silent	-	-	-	-	-	-	0	0	0	104	0	0	-	-
PCBD1	Silent	-	-	-	-	-	-	0	0	0	104	0	0	-	-
UNC5B	Biallelic.nonbursty	-	-	-	-	-	-	1	2	0	101	0.01	0.019	-	-
CDH23	Silent	-	-	-	-	-	-	0	0	0	104	0	0	-	-
C10orf54	Silent	-	-	-	-	-	-	0	0	0	104	0	0	-	-
SPOCK2	Silent	-	-	-	-	-	-	0	0	0	104	0	0	-	-
ASCC1	Biallelic.bursty	0.0397	0.0294	0.5011	6405.23	6351.01	0.9874	13	12	2	77	0.144	0.135	0.98743	R
VCL	Biallelic.bursty	0.1216	0.1154	0.87471	1966.99	3080.62	0.29007	17	21	9	57	0.25	0.288	0.45336	C
AP3M1	Biallelic.nonbursty	-	-	-	-	-	-	3	4	0	97	0.029	0.038	-	-
KCNMA1	MonoB	-	-	-	-	-	-	0	1	0	103	0	0.01	-	-
DLG5	Biallelic.nonbursty	-	-	-	-	-	-	1	3	0	100	0.01	0.029	-	-
POLR3A	Biallelic.bursty	0.3798	0.359	-	181.14	222.58	-	18	18	3	65	0.202	0.202	0.45035	R
ZMIZ1	Biallelic.nonbursty	-	-	-	-	-	-	4	4	0	96	0.038	0.038	-	-
PPIF	Biallelic.bursty	0.1706	0.3078	-	3016.17	2638.7	-	20	32	13	39	0.317	0.433	0.58657	R
ZCCHC24	Biallelic.nonbursty	-	-	-	-	-	-	1	7	1	95	0.019	0.077	-	-
SFTPA1	Silent	-	-	-	-	-	-	0	0	0	104	0	0	-	-
SFTPD	Silent	-	-	-	-	-	-	0	0	0	104	0	0	-	-
TMEM254	MonoA	-	-	-	-	-	-	4	0	0	100	0.038	0	-	-
ANXA11	MonoA	-	-	-	-	-	-	1	0	0	103	0.01	0	-	-
MAT1A	Silent	-	-	-	-	-	-	0	0	0	104	0	0	-	-
DYDC2	Silent	-	-	-	-	-	-	0	0	0	104	0	0	-	-
FAM213A	Biallelic.bursty	0.2876	0.1224	0.03823	184.81	214.19	0.63157	13	6	1	84	0.135	0.067	0.94725	C
SH2D4B	Silent	-	-	-	-	-	-	0	0	0	104	0	0	-	-
NRG3	Silent	-	-	-	-	-	-	0	0	0	104	0	0	-	-
GHITM	Biallelic.bursty	0.3674	0.5885	0.0752	4919.67	2701.91	0.0619	16	22	57	8	0.709	0.767	0.60448	C
CDHR1	Silent	-	-	-	-	-	-	0	0	0	104	0	0	-	-
RGR	Silent	-	-	-	-	-	-	0	0	0	104	0	0	-	-
CCSER2	Biallelic.nonbursty	-	-	-	-	-	-	2	2	0	100	0.019	0.019	-	-
OPN4	Silent	-	-	-	-	-	-	0	0	0	104	0	0	-	-
LDB3	Silent	-	-	-	-	-	-	0	0	0	104	0	0	-	-
MMRN2	Silent	-	-	-	-	-	-	0	0	0	104	0	0	-	-
ADIRF	Biallelic.bursty	0.4292	0.3915	-	2258.23	1427.15	-	21	13	38	23	0.621	0.537	0.00729	C
PAPSS2	Biallelic.bursty	0.5196	0.7472	0.09721	3610.3	1301.29	0.0049	15	13	65	8	0.792	0.772	0.0599	C
PTEN	Biallelic.nonbursty	-	-	-	-	-	-	7	3	1	93	0.077	0.038	-	-
RNLS	Biallelic.nonbursty	-	-	-	-	-	-	3	7	0	94	0.029	0.067	-	-
LIPF	Silent	-	-	-	-	-	-	0	0	0	104	0	0	-	-
LIPK	Silent	-	-	-	-	-	-	0	0	0	104	0	0	-	-
LIPN	Silent	-	-	-	-	-	-	0	0	0	104	0	0	-	-
ANKRD22	Silent	-	-	-	-	-	-	0	0	0	104	0	0	-	-
STAMBPL1	Biallelic.bursty	0.1292	0.0653	0.0375	1949.89	3398.83	0.1781	23	14	7	60	0.288	0.202	0.61141	C
LIPA	Biallelic.bursty	0.093	0.1193	0.46842	2692.06	1377.8	0.19613	15	11	10	67	0.243	0.204	0.00516	C
IFIT2	Biallelic.nonbursty	-	-	-	-	-	-	1	1	0	102	0.01	0.01	-	-
IFIT3	Biallelic.bursty	0.0321	0.0228	0.55517	2434.96	2629.53	0.87023	7	7	1	88	0.078	0.078	0.6022	C
IFIT1B	Silent	-	-	-	-	-	-	0	0	0	103	0	0	-	-
IFIT1	Silent	-	-	-	-	-	-	0	0	0	104	0	0	-	-
IFIT5	Biallelic.bursty	0.0805	0.0404	0.08641	2954.38	2654.99	0.84921	19	8	3	73	0.214	0.107	0.61262	C
PANK1	Biallelic.nonbursty	-	-	-	-	-	-	1	4	0	99	0.01	0.038	-	-
KIF20B	Biallelic.bursty	0.0727	0.0728	0.9972	3440.06	3182.91	0.8447	16	16	4	68	0.192	0.192	0.92261	C
PCGF5	Biallelic.bursty	0.1141	0.1975	0.05427	1374.56	970.21	0.41014	18	23	5	57	0.223	0.272	0.50537	R
PPP1R3C	Biallelic.bursty	0.0656	0.0713	0.8235	7099.21	5054.43	0.4653	16	14	6	68	0.212	0.192	0.28123	C
TNKS2	Biallelic.nonbursty	-	-	-	-	-	-	3	14	1	86	0.038	0.144	-	-
FGFBP3	Silent	-	-	-	-	-	-	0	0	0	104	0	0	-	-
BTAF1	Biallelic.bursty	0.0415	0.0406	0.9593	1330.49	1712.99	0.6974	8	11	0	85	0.077	0.106	0.31131	R
EXOC6	Biallelic.bursty	0.0178	0.0309	0.34376	5834.93	1652.52	0.19092	7	8	0	89	0.067	0.077	0.42895	R
MYOF	Biallelic.bursty	0.2174	0.2645	0.4444	3701.76	4125.44	0.7329	18	23	31	30	0.48	0.529	0.04458	C
FFAR4	Silent	-	-	-	-	-	-	0	0	0	104	0	0	-	-
PDE6C	Silent	-	-	-	-	-	-	0	0	0	104	0	0	-	-
FRA10AC1	Biallelic.bursty	0.1841	0.1439	0.41446	1607.19	1450.87	0.83666	24	15	9	54	0.324	0.235	0.53765	C
SLC35G1	Biallelic.nonbursty	-	-	-	-	-	-	4	1	0	99	0.038	0.01	-	-
TBC1D12	Biallelic.nonbursty	-	-	-	-	-	-	1	3	0	100	0.01	0.029	-	-
HELLS	Biallelic.bursty	0.509	0.4972	0.92404	1676.07	1368.7	0.52125	15	9	50	27	0.644	0.584	0	C
CYP2C18	Silent	-	-	-	-	-	-	0	0	0	104	0	0	-	-
CYP2C19	Silent	-	-	-	-	-	-	0	0	0	104	0	0	-	-
CYP2C9	Silent	-	-	-	-	-	-	0	0	0	104	0	0	-	-
PDLIM1	Biallelic.bursty	0.2428	0.1571	0.08234	3176.62	2644.18	0.6083	30	14	17	39	0.47	0.31	0.29247	C
SORBS1	Silent	-	-	-	-	-	-	0	0	0	104	0	0	-	-
ZNF518A	Silent	-	-	-	-	-	-	0	0	0	104	0	0	-	-
TM9SF3	Biallelic.bursty	0.056	0.0525	0.88222	2359.32	1937.86	0.76607	12	9	3	80	0.144	0.115	0.26763	C
PIK3AP1	Biallelic.nonbursty	-	-	-	-	-	-	2	1	0	101	0.019	0.01	-	-
LCOR	Biallelic.nonbursty	-	-	-	-	-	-	3	2	0	99	0.029	0.019	-	-
SLIT1	Silent	-	-	-	-	-	-	0	0	0	104	0	0	-	-
FRAT1	Silent	-	-	-	-	-	-	0	0	0	104	0	0	-	-
RRP12	Biallelic.bursty	0.0613	0.0804	0.47113	1452.49	1136.28	0.67567	12	11	3	78	0.144	0.135	0.42247	C
MMS19	Biallelic.bursty	0.0357	0.0416	0.71652	6655.22	2371.09	0.19164	15	6	1	82	0.154	0.067	0.93348	R
C10orf62	Silent	-	-	-	-	-	-	0	0	0	104	0	0	-	-
HOGA1	Biallelic.nonbursty	-	-	-	-	-	-	2	2	0	100	0.019	0.019	-	-
MORN4	Biallelic.nonbursty	-	-	-	-	-	-	3	3	0	98	0.029	0.029	-	-
PI4K2A	Biallelic.nonbursty	-	-	-	-	-	-	1	2	0	101	0.01	0.019	-	-
AVPI1	Biallelic.bursty	0.065	0.0406	0.21924	3923.7	5977.83	0.39488	17	13	4	70	0.202	0.163	0.70779	C
ZFYVE27	MonoA	-	-	-	-	-	-	1	0	0	103	0.01	0	-	-
SFRP5	Silent	-	-	-	-	-	-	0	0	0	104	0	0	-	-
CRTAC1	Silent	-	-	-	-	-	-	0	0	0	104	0	0	-	-
GOLGA7B	Silent	-	-	-	-	-	-	0	0	0	104	0	0	-	-
R3HCC1L	Biallelic.nonbursty	-	-	-	-	-	-	8	3	0	93	0.077	0.029	-	-
LOXL4	Biallelic.nonbursty	-	-	-	-	-	-	3	1	0	100	0.029	0.01	-	-
HPSE2	Silent	-	-	-	-	-	-	0	0	0	104	0	0	-	-
GOT1	MonoA	-	-	-	-	-	-	1	0	0	103	0.01	0	-	-
ENTPD7	Biallelic.bursty	0.0738	0.0747	0.97517	2649.92	1625.59	0.38306	11	9	6	77	0.165	0.146	0.00799	C
COX15,ENTPD7	Biallelic.bursty	0.1144	0.1432	0.57956	725.56	379.66	0.37058	9	9	4	82	0.125	0.125	0.03323	C
COX15	Silent	-	-	-	-	-	-	0	0	0	104	0	0	-	-
ABCC2	Silent	-	-	-	-	-	-	0	0	0	104	0	0	-	-
DNMBP	Biallelic.bursty	0.1441	0.1426	0.97559	3710.99	1428.83	0.04993	22	13	10	58	0.311	0.223	0.14448	C
ERLIN1	Biallelic.bursty	0.1192	0.0651	0.08186	2292.28	4735.53	0.15409	24	14	5	59	0.284	0.186	0.82072	R
CHUK	Biallelic.bursty	0.0285	0.0301	0.90605	3339.55	2848.85	0.82811	10	7	0	87	0.096	0.067	0.37164	R
CWF19L1	Biallelic.bursty	0.036	0.0324	0.82206	1824.95	1731.39	0.93625	9	9	0	86	0.087	0.087	0.33429	R
SCD	Biallelic.bursty	0.3559	0.3017	-	1635.35	1297.2	-	23	20	33	23	0.566	0.535	0.2195	C
FAM178A	Biallelic.bursty	0.0288	0.0381	0.6604	6369.54	6536.62	0.9495	11	12	2	79	0.125	0.135	0.82806	C
MRPL43	Biallelic.bursty	0.246	0.5288	-	3300.42	1339.88	-	17	30	30	24	0.465	0.594	0.39831	C
SEMA4G	Silent	-	-	-	-	-	-	0	0	0	104	0	0	-	-
C10orf2	Biallelic.nonbursty	-	-	-	-	-	-	2	1	0	101	0.019	0.01	-	-
LZTS2	Silent	-	-	-	-	-	-	0	0	0	104	0	0	-	-
SFXN3	Biallelic.nonbursty	-	-	-	-	-	-	5	7	0	92	0.048	0.067	-	-
TLX1NB	Silent	-	-	-	-	-	-	0	0	0	104	0	0	-	-
TLX1	Silent	-	-	-	-	-	-	0	0	0	104	0	0	-	-
DPCD	Biallelic.bursty	0.2642	0.2899	0.7197	4037.82	3486.72	0.6489	23	25	29	26	0.505	0.524	0.49284	C
C10orf76	MonoB	-	-	-	-	-	-	0	1	0	103	0	0.01	-	-
HPS6	Biallelic.bursty	0.0545	0.0503	0.83985	1996.28	1745.7	0.83385	12	11	1	80	0.125	0.115	0.64265	R
PSD	Silent	-	-	-	-	-	-	0	0	0	104	0	0	-	-
CUEDC2	Biallelic.bursty	0.2278	0.1796	0.3667	2383.14	2621.96	0.7783	24	16	24	38	0.471	0.392	0.03545	C
TMEM180	Silent	-	-	-	-	-	-	0	0	0	104	0	0	-	-
SUFU	Biallelic.nonbursty	-	-	-	-	-	-	3	1	0	100	0.029	0.01	-	-
ARL3	Silent	-	-	-	-	-	-	0	0	0	104	0	0	-	-
WBP1L	Biallelic.bursty	0.0732	0.0947	0.4302	4119.95	4182.63	0.9745	16	19	8	61	0.231	0.26	0.3477	C
NT5C2	Biallelic.bursty	0.0206	0.0263	0.70779	3524.83	2030.56	0.55532	8	6	0	90	0.077	0.058	0.46632	R
CALHM1	Silent	-	-	-	-	-	-	0	0	0	104	0	0	-	-
NEURL1	Silent	-	-	-	-	-	-	0	0	0	104	0	0	-	-
SH3PXD2A	Biallelic.bursty	0.0317	0.0484	0.38665	5440.61	6092.38	0.85884	8	15	4	77	0.115	0.183	0.15108	C
OBFC1	Biallelic.bursty	0.0212	0.0387	0.21715	5263.89	6595.94	0.73722	7	16	1	80	0.077	0.163	0.75957	R
COL17A1	Silent	-	-	-	-	-	-	0	0	0	104	0	0	-	-
CFAP43	Silent	-	-	-	-	-	-	0	0	0	104	0	0	-	-
SORCS1	Silent	-	-	-	-	-	-	0	0	0	104	0	0	-	-
MXI1	Biallelic.nonbursty	-	-	-	-	-	-	3	7	0	94	0.029	0.067	-	-
SMNDC1	Biallelic.bursty	0.1424	0.1481	0.8882	3224.2	1386.79	0.12816	27	17	9	51	0.346	0.25	0.99908	R
RBM20	Silent	-	-	-	-	-	-	0	0	0	104	0	0	-	-
BBIP1,PDCD4	Biallelic.bursty	0.1387	0.0652	0.0234	3398.9	6011.66	0.115	26	16	9	53	0.337	0.24	0.77578	C
GPAM	Biallelic.nonbursty	-	-	-	-	-	-	0	3	1	100	0.01	0.038	-	-
TECTB	Silent	-	-	-	-	-	-	0	0	0	104	0	0	-	-
ACSL5	Silent	-	-	-	-	-	-	0	0	0	104	0	0	-	-
TCF7L2	Biallelic.bursty	0.1071	0.2066	0.05105	2909.46	2528.22	0.72759	14	25	9	56	0.221	0.327	0.45572	C
HABP2	Silent	-	-	-	-	-	-	0	0	0	104	0	0	-	-
NRAP	Silent	-	-	-	-	-	-	0	0	0	104	0	0	-	-
CASP7	Biallelic.bursty	0.0498	0.0321	0.35101	4148.8	5034.01	0.76163	14	11	1	78	0.144	0.115	0.52319	R
PLEKHS1	Silent	-	-	-	-	-	-	0	0	0	104	0	0	-	-
DCLRE1A	Biallelic.bursty	0.0553	0.0193	0.03258	474.24	4007.24	0.17355	5	5	1	93	0.058	0.058	0.23831	C
NHLRC2	Biallelic.nonbursty	-	-	-	-	-	-	3	6	0	95	0.029	0.058	-	-
ADRB1	Silent	-	-	-	-	-	-	0	0	0	104	0	0	-	-
CCDC186	Biallelic.nonbursty	-	-	-	-	-	-	4	3	0	97	0.038	0.029	-	-
TDRD1	Silent	-	-	-	-	-	-	0	0	0	104	0	0	-	-
VWA2	Silent	-	-	-	-	-	-	0	0	0	104	0	0	-	-
AFAP1L2	Silent	-	-	-	-	-	-	0	0	0	104	0	0	-	-
ABLIM1	MonoB	-	-	-	-	-	-	0	1	0	103	0	0.01	-	-
FAM160B1	Silent	-	-	-	-	-	-	0	0	0	104	0	0	-	-
ATRNL1	Silent	-	-	-	-	-	-	0	0	0	104	0	0	-	-
GFRA1	MonoA	-	-	-	-	-	-	4	0	0	100	0.038	0	-	-
PNLIPRP3	Silent	-	-	-	-	-	-	0	0	0	104	0	0	-	-
PNLIP	Silent	-	-	-	-	-	-	0	0	0	104	0	0	-	-
PNLIPRP1	Silent	-	-	-	-	-	-	0	0	0	104	0	0	-	-
PNLIPRP2	Silent	-	-	-	-	-	-	0	0	0	104	0	0	-	-
HSPA12A	Biallelic.nonbursty	-	-	-	-	-	-	8	4	0	92	0.077	0.038	-	-
ENO4	Biallelic.nonbursty	-	-	-	-	-	-	1	3	0	100	0.01	0.029	-	-
KIAA1598	Silent	-	-	-	-	-	-	0	0	0	104	0	0	-	-
VAX1	Silent	-	-	-	-	-	-	0	0	0	104	0	0	-	-
SLC18A2	Biallelic.bursty	0.2825	0.1116	0.00852	736.76	1149.95	0.30998	28	15	3	57	0.301	0.175	0.17152	R
PDZD8	Biallelic.bursty	0.0167	0.0523	0.03281	4602.95	3023.73	0.47099	5	14	2	83	0.067	0.154	0.31661	C
CACUL1	Biallelic.bursty	0.0185	0.0288	0.47137	3035.67	1815.64	0.4978	6	7	0	91	0.058	0.067	0.49786	R
GRK5	Biallelic.nonbursty	-	-	-	-	-	-	10	4	1	89	0.106	0.048	-	-
TIAL1	Biallelic.nonbursty	-	-	-	-	-	-	3	1	0	100	0.029	0.01	-	-
BAG3	Biallelic.bursty	0.0717	0.0489	0.33453	2932.28	5587.69	0.22022	18	16	2	68	0.192	0.173	0.33656	R
INPP5F	Biallelic.bursty	0.1499	0.0213	0	3429.63	3790.72	0.84371	31	6	2	65	0.317	0.077	0.67026	R
MCMBP	Biallelic.bursty	0.0868	0.0859	0.9772	2287.2	3213.65	0.44704	18	20	3	63	0.202	0.221	0.33311	R
SEC23IP	MonoA	-	-	-	-	-	-	1	0	0	103	0.01	0	-	-
WDR11	Biallelic.bursty	0.03	0.0267	0.81157	4351.78	2379.68	0.4869	9	6	0	89	0.087	0.058	0.43729	R
ATE1	Biallelic.nonbursty	-	-	-	-	-	-	7	5	0	91	0.068	0.049	-	-
PLEKHA1	Biallelic.nonbursty	-	-	-	-	-	-	4	3	1	96	0.048	0.038	-	-
ARMS2	Silent	-	-	-	-	-	-	0	0	0	104	0	0	-	-
DMBT1	Silent	-	-	-	-	-	-	0	0	0	104	0	0	-	-
C10orf120	Silent	-	-	-	-	-	-	0	0	0	104	0	0	-	-
FAM24B	Biallelic.nonbursty	-	-	-	-	-	-	3	2	0	99	0.029	0.019	-	-
FAM24A	Silent	-	-	-	-	-	-	0	0	0	104	0	0	-	-
ACADSB	Biallelic.nonbursty	-	-	-	-	-	-	1	1	0	102	0.01	0.01	-	-
GPR26	Silent	-	-	-	-	-	-	0	0	0	104	0	0	-	-
CPXM2	Biallelic.nonbursty	-	-	-	-	-	-	1	4	0	99	0.01	0.038	-	-
CHST15	Silent	-	-	-	-	-	-	0	0	0	104	0	0	-	-
OAT	Biallelic.bursty	0.4708	0.8119	0.0472	7267.72	4674.71	0.1752	9	22	70	2	0.767	0.893	0.67087	R
NKX1-2	Silent	-	-	-	-	-	-	0	0	0	104	0	0	-	-
ZRANB1	Biallelic.nonbursty	-	-	-	-	-	-	2	6	0	96	0.019	0.058	-	-
CTBP2	Silent	-	-	-	-	-	-	0	0	0	104	0	0	-	-
EDRF1	Biallelic.bursty	0.0409	0.0434	0.88385	2108.96	4327.98	0.31883	10	11	0	83	0.096	0.106	0.25239	R
C10orf90	MonoA	-	-	-	-	-	-	1	0	0	103	0.01	0	-	-
DOCK1	Biallelic.bursty	0.0185	0.0411	0.11854	5494.96	2340.95	0.22167	7	11	0	86	0.067	0.106	0.34614	R
FAM196A	MonoB	-	-	-	-	-	-	0	2	0	102	0	0.019	-	-
NPS	Silent	-	-	-	-	-	-	0	0	0	104	0	0	-	-
FOXI2	Silent	-	-	-	-	-	-	0	0	0	104	0	0	-	-
PTPRE	MonoA	-	-	-	-	-	-	1	0	0	103	0.01	0	-	-
MKI67	Biallelic.bursty	0.0756	0.0939	0.53944	3838.46	3204.43	0.70201	16	17	4	66	0.194	0.204	0.9617	R
MGMT	Biallelic.bursty	0.1141	0.0471	0.02849	1838.22	1821.27	0.98807	22	8	3	71	0.24	0.106	0.79069	C
TCERG1L	Silent	-	-	-	-	-	-	0	0	0	104	0	0	-	-
PPP2R2D	Biallelic.bursty	0.0246	0.0429	0.2809	14889.2	4484.14	0.0844	13	13	1	77	0.135	0.135	0.45646	R
JAKMIP3	Silent	-	-	-	-	-	-	0	0	0	104	0	0	-	-
DPYSL4	Biallelic.bursty	0.0273	0.1243	0.00254	3460.11	595.51	0.00752	8	12	2	82	0.096	0.135	0.52387	C
LRRC27	Silent	-	-	-	-	-	-	0	0	0	104	0	0	-	-
PWWP2B	Silent	-	-	-	-	-	-	0	0	0	104	0	0	-	-
INPP5A	MonoB	-	-	-	-	-	-	0	1	0	103	0	0.01	-	-
CFAP46	MonoA	-	-	-	-	-	-	1	0	0	103	0.01	0	-	-
ADGRA1	Silent	-	-	-	-	-	-	0	0	0	104	0	0	-	-
KNDC1	Silent	-	-	-	-	-	-	0	0	0	104	0	0	-	-
ADAM8	Silent	-	-	-	-	-	-	0	0	0	104	0	0	-	-
ECHS1	Biallelic.bursty	0.6406	0.6525	0.93651	3370.6	2435.5	0.36452	17	23	57	2	0.747	0.808	0.10024	R
PAOX	Biallelic.nonbursty	-	-	-	-	-	-	4	3	0	97	0.038	0.029	-	-
MTG1	Biallelic.bursty	0.1188	0.0952	0.49586	3914.74	4007.49	0.96074	20	19	10	54	0.291	0.282	0.45378	C
SPRN	MonoA	-	-	-	-	-	-	1	0	0	103	0.01	0	-	-
SCGB1C1,SCGB1C2	Silent	-	-	-	-	-	-	0	0	0	104	0	0	-	-
ODF3	Silent	-	-	-	-	-	-	0	0	0	104	0	0	-	-
BET1L	Biallelic.bursty	0.0416	0.0227	0.23588	3115.33	3403.42	0.88782	12	6	1	85	0.125	0.067	0.8824	C
RIC8A	MonoB	-	-	-	-	-	-	0	1	0	103	0	0.01	-	-
PSMD13	Biallelic.bursty	0.2649	0.382	0.16253	5643.41	2952.93	0.08377	23	18	41	18	0.64	0.59	0.16993	C
NLRP6	Silent	-	-	-	-	-	-	0	0	0	104	0	0	-	-
ATHL1	MonoA	-	-	-	-	-	-	1	0	0	103	0.01	0	-	-
B4GALNT4	Silent	-	-	-	-	-	-	0	0	0	104	0	0	-	-
PKP3	Silent	-	-	-	-	-	-	0	0	0	104	0	0	-	-
SIGIRR	Biallelic.bursty	0.0772	0.1495	0.1066	1791.46	795.91	0.18341	14	18	4	68	0.173	0.212	0.90286	C
CDHR5	Silent	-	-	-	-	-	-	0	0	0	104	0	0	-	-
TMEM80	Silent	-	-	-	-	-	-	0	0	0	104	0	0	-	-
PDDC1	Biallelic.nonbursty	-	-	-	-	-	-	2	1	0	101	0.019	0.01	-	-
CEND1	Silent	-	-	-	-	-	-	0	0	0	104	0	0	-	-
SLC25A22	MonoA	-	-	-	-	-	-	1	0	0	103	0.01	0	-	-
PANO1	Biallelic.nonbursty	-	-	-	-	-	-	1	1	0	102	0.01	0.01	-	-
PIDD1	Silent	-	-	-	-	-	-	0	0	0	104	0	0	-	-
PNPLA2	Biallelic.nonbursty	-	-	-	-	-	-	1	1	0	102	0.01	0.01	-	-
CRACR2B	MonoB	-	-	-	-	-	-	0	1	0	103	0	0.01	-	-
CD151	Biallelic.bursty	0.2433	0.3751	-	967.97	547.61	-	14	17	29	33	0.462	0.495	0.0013	C
POLR2L	Biallelic.nonbursty	-	-	-	-	-	-	0	0	104	0	1	1	-	-
TSPAN4	Biallelic.nonbursty	-	-	-	-	-	-	8	1	0	95	0.077	0.01	-	-
CHID1	Biallelic.bursty	0.1422	0.1376	0.91624	2439.84	3668.87	0.2889	17	22	10	55	0.26	0.308	0.41222	C
AP2A2	Biallelic.bursty	0.1256	0.1301	0.90135	1479.45	1741.3	0.69881	15	20	8	61	0.221	0.269	0.33567	C
MUC6	Silent	-	-	-	-	-	-	0	0	0	104	0	0	-	-
MUC2	Silent	-	-	-	-	-	-	0	0	0	104	0	0	-	-
MUC5AC	Silent	-	-	-	-	-	-	0	0	0	104	0	0	-	-
MUC5B	Silent	-	-	-	-	-	-	0	0	0	104	0	0	-	-
TOLLIP	Biallelic.nonbursty	-	-	-	-	-	-	4	4	0	96	0.038	0.038	-	-
BRSK2	Silent	-	-	-	-	-	-	0	0	0	104	0	0	-	-
MOB2	Biallelic.nonbursty	-	-	-	-	-	-	2	2	0	100	0.019	0.019	-	-
KRTAP5-5	Silent	-	-	-	-	-	-	0	0	0	104	0	0	-	-
IFITM10	Silent	-	-	-	-	-	-	0	0	0	104	0	0	-	-
CTSD	Biallelic.bursty	0.1879	0.111	0.13324	583.47	1262.23	0.17094	15	17	3	67	0.176	0.196	0.729	R
SYT8	Silent	-	-	-	-	-	-	0	0	0	104	0	0	-	-
LSP1	Silent	-	-	-	-	-	-	0	0	0	104	0	0	-	-
HOTS	Silent	-	-	-	-	-	-	0	0	0	104	0	0	-	-
IGF2	Biallelic.nonbursty	-	-	-	-	-	-	2	18	1	83	0.029	0.183	-	-
INS	Silent	-	-	-	-	-	-	0	0	0	104	0	0	-	-
TH	Silent	-	-	-	-	-	-	0	0	0	104	0	0	-	-
ASCL2	Silent	-	-	-	-	-	-	0	0	0	104	0	0	-	-
C11orf21	Silent	-	-	-	-	-	-	0	0	0	104	0	0	-	-
TRPM5	Silent	-	-	-	-	-	-	0	0	0	104	0	0	-	-
KCNQ1	Silent	-	-	-	-	-	-	0	0	0	104	0	0	-	-
SLC22A18AS	Silent	-	-	-	-	-	-	0	0	0	104	0	0	-	-
OSBPL5	Biallelic.nonbursty	-	-	-	-	-	-	3	1	0	100	0.029	0.01	-	-
ZNF195	Biallelic.nonbursty	-	-	-	-	-	-	1	1	0	102	0.01	0.01	-	-
ART5	Silent	-	-	-	-	-	-	0	0	0	104	0	0	-	-
ART1	Silent	-	-	-	-	-	-	0	0	0	104	0	0	-	-
PGAP2	Biallelic.bursty	0.0517	0.0526	0.9649	5553.65	3458.09	0.43644	15	14	1	74	0.154	0.144	0.31189	R
STIM1	MonoB	-	-	-	-	-	-	0	1	0	103	0	0.01	-	-
RRM1	Biallelic.bursty	0.2233	0.1969	0.6388	6953.13	7369.68	0.8171	20	17	33	29	0.535	0.505	0.01201	C
OR52B4	Silent	-	-	-	-	-	-	0	0	0	104	0	0	-	-
OR52M1	Silent	-	-	-	-	-	-	0	0	0	104	0	0	-	-
OR52I2	Silent	-	-	-	-	-	-	0	0	0	104	0	0	-	-
OR52I1	Silent	-	-	-	-	-	-	0	0	0	104	0	0	-	-
TRIM68	Biallelic.nonbursty	-	-	-	-	-	-	2	1	0	101	0.019	0.01	-	-
OR51E1	Silent	-	-	-	-	-	-	0	0	0	104	0	0	-	-
OR51F1	Silent	-	-	-	-	-	-	0	0	0	104	0	0	-	-
OR51S1	Silent	-	-	-	-	-	-	0	0	0	104	0	0	-	-
OR51A7	Silent	-	-	-	-	-	-	0	0	0	104	0	0	-	-
OR51G2	Silent	-	-	-	-	-	-	0	0	0	104	0	0	-	-
OR51G1	Silent	-	-	-	-	-	-	0	0	0	104	0	0	-	-
OR51L1	Silent	-	-	-	-	-	-	0	0	0	104	0	0	-	-
OR52J3	Silent	-	-	-	-	-	-	0	0	0	104	0	0	-	-
OR52E2	Silent	-	-	-	-	-	-	0	0	0	104	0	0	-	-
OR52A1	Silent	-	-	-	-	-	-	0	0	0	104	0	0	-	-
OR51B4	Silent	-	-	-	-	-	-	0	0	0	104	0	0	-	-
OR51B2	Silent	-	-	-	-	-	-	0	0	0	104	0	0	-	-
OR51B5	Silent	-	-	-	-	-	-	0	0	0	104	0	0	-	-
OR51B6	Silent	-	-	-	-	-	-	0	0	0	104	0	0	-	-
OR51I1	Silent	-	-	-	-	-	-	0	0	0	104	0	0	-	-
OR51I2	Silent	-	-	-	-	-	-	0	0	0	104	0	0	-	-
OR52D1	Silent	-	-	-	-	-	-	0	0	0	104	0	0	-	-
UBQLN3	Silent	-	-	-	-	-	-	0	0	0	104	0	0	-	-
UBQLNL	Silent	-	-	-	-	-	-	0	0	0	104	0	0	-	-
OR52H1	MonoB	-	-	-	-	-	-	0	2	0	102	0	0.019	-	-
TRIM6,TRIM6-TRIM34	Biallelic.bursty	0.0236	0.0241	0.97165	2738.6	2677.15	0.97034	8	7	0	89	0.077	0.067	0.42895	R
TRIM6	Biallelic.bursty	0.0637	0.1034	0.21501	2465.33	2093.59	0.72319	10	18	5	71	0.144	0.221	0.2577	C
TRIM5	Silent	-	-	-	-	-	-	0	0	0	104	0	0	-	-
TRIM22	Biallelic.bursty	0.0648	0.0329	0.12099	2955.14	4799.87	0.33631	13	8	4	79	0.163	0.115	0.09071	C
OR56B1	Silent	-	-	-	-	-	-	0	0	0	104	0	0	-	-
OR52E6	Silent	-	-	-	-	-	-	0	0	0	104	0	0	-	-
OR52E8	Silent	-	-	-	-	-	-	0	0	0	104	0	0	-	-
OR52E4	Silent	-	-	-	-	-	-	0	0	0	104	0	0	-	-
OR56A3	Silent	-	-	-	-	-	-	0	0	0	104	0	0	-	-
OR56A5	Silent	-	-	-	-	-	-	0	0	0	104	0	0	-	-
OR56A4	Silent	-	-	-	-	-	-	0	0	0	104	0	0	-	-
OR56A1	Silent	-	-	-	-	-	-	0	0	0	104	0	0	-	-
OR56B4	Silent	-	-	-	-	-	-	0	0	0	104	0	0	-	-
OR52W1	Silent	-	-	-	-	-	-	0	0	0	104	0	0	-	-
C11orf42	Silent	-	-	-	-	-	-	0	0	0	104	0	0	-	-
CCKBR	Silent	-	-	-	-	-	-	0	0	0	104	0	0	-	-
SMPD1	Biallelic.bursty	0.0433	0.0457	0.91487	4697.07	4055.97	0.82623	12	10	4	78	0.154	0.135	0.14148	C
TIMM10B	Biallelic.bursty	0.0417	0.0349	0.73992	2518.03	4386.25	0.24187	11	13	1	79	0.115	0.135	0.58	R
DNHD1	MonoB	-	-	-	-	-	-	0	1	0	103	0	0.01	-	-
ILK	Biallelic.bursty	0.8143	0.8064	0.96814	5713.52	6081.14	0.84289	6	8	88	1	0.913	0.932	0.59044	C
TAF10	Biallelic.bursty	0.2051	0.1333	0.1057	2619.93	4149.18	0.2198	25	23	16	38	0.402	0.382	0.89305	C
TPP1	Biallelic.bursty	0.0656	0.0839	0.53881	1284.81	1260.63	0.97346	11	15	1	77	0.115	0.154	0.47162	R
DCHS1	Silent	-	-	-	-	-	-	0	0	0	104	0	0	-	-
MRPL17	Biallelic.nonbursty	-	-	-	-	-	-	5	6	0	93	0.048	0.058	-	-
OR2AG2	Silent	-	-	-	-	-	-	0	0	0	104	0	0	-	-
OR2AG1	Silent	-	-	-	-	-	-	0	0	0	104	0	0	-	-
OR6A2	Silent	-	-	-	-	-	-	0	0	0	104	0	0	-	-
OR10A4	Silent	-	-	-	-	-	-	0	0	0	104	0	0	-	-
OR2D2	Silent	-	-	-	-	-	-	0	0	0	104	0	0	-	-
OLFML1	Silent	-	-	-	-	-	-	0	0	0	103	0	0	-	-
PPFIBP2	Silent	-	-	-	-	-	-	0	0	0	104	0	0	-	-
CYB5R2	Biallelic.bursty	0.038	0.035	0.8861	6657.89	8982.08	0.4356	17	13	2	72	0.183	0.144	0.59277	R
OVCH2	Silent	-	-	-	-	-	-	0	0	0	104	0	0	-	-
OR5P2	Silent	-	-	-	-	-	-	0	0	0	104	0	0	-	-
OR5P3	Silent	-	-	-	-	-	-	0	0	0	104	0	0	-	-
OR10A6	Silent	-	-	-	-	-	-	0	0	0	104	0	0	-	-
TUB	Silent	-	-	-	-	-	-	0	0	0	104	0	0	-	-
LMO1	Silent	-	-	-	-	-	-	0	0	0	104	0	0	-	-
STK33	Silent	-	-	-	-	-	-	0	0	0	104	0	0	-	-
TRIM66	Biallelic.nonbursty	-	-	-	-	-	-	1	1	0	102	0.01	0.01	-	-
RPL27A	Silent	-	-	-	-	-	-	0	0	0	104	0	0	-	-
ST5	Biallelic.nonbursty	-	-	-	-	-	-	2	1	0	101	0.019	0.01	-	-
AKIP1	Biallelic.bursty	0.1254	0.0976	0.37997	1528.07	2055.95	0.49488	17	9	8	67	0.248	0.168	0.01944	C
C11orf16	Silent	-	-	-	-	-	-	0	0	0	104	0	0	-	-
ASCL3	Silent	-	-	-	-	-	-	0	0	0	104	0	0	-	-
TMEM9B	MonoB	-	-	-	-	-	-	0	28	0	76	0	0.269	-	-
NRIP3	Biallelic.nonbursty	-	-	-	-	-	-	4	8	0	92	0.038	0.077	-	-
SCUBE2	Silent	-	-	-	-	-	-	0	0	0	104	0	0	-	-
TMEM41B	Biallelic.bursty	0.2629	0.3193	0.5017	2387.85	2466.8	0.916	18	25	29	32	0.452	0.519	0.06991	C
SWAP70	Biallelic.bursty	0.0548	0.0324	0.25946	2516.38	3065.54	0.68681	14	9	1	80	0.144	0.096	0.67551	R
SBF2	Biallelic.nonbursty	-	-	-	-	-	-	3	1	0	100	0.029	0.01	-	-
AMPD3	Biallelic.nonbursty	-	-	-	-	-	-	3	1	0	100	0.029	0.01	-	-
RNF141	Biallelic.bursty	0.0466	0.0826	0.1608	2744.47	2216.85	0.68561	6	11	7	80	0.125	0.173	0.0002	C
MRVI1	Silent	-	-	-	-	-	-	0	0	0	104	0	0	-	-
ZBED5	Biallelic.bursty	0.1076	0.0868	0.54766	2345.24	1957.95	0.69493	17	14	3	68	0.196	0.167	0.82342	R
GALNT18	Silent	-	-	-	-	-	-	0	0	0	104	0	0	-	-
CSNK2A3	MonoA	-	-	-	-	-	-	20	0	0	84	0.192	0	-	-
USP47	Biallelic.bursty	0.0641	0.0845	0.4468	7142.58	4521.47	0.3172	15	19	8	62	0.221	0.26	0.27418	C
PARVA	Biallelic.bursty	0.0368	0.0454	0.67488	4292.54	2398.69	0.34896	9	9	3	83	0.115	0.115	0.12074	C
TEAD1	Biallelic.bursty	0.0254	0.0456	0.27739	1524.82	808.23	0.3557	5	6	1	92	0.058	0.067	0.317	C
FAR1	Biallelic.bursty	0.1237	0.1595	-	1772.99	1051.91	-	21	16	8	59	0.279	0.231	0.49737	C
INSC	Silent	-	-	-	-	-	-	0	0	0	104	0	0	-	-
LOC102724957	Silent	-	-	-	-	-	-	0	0	0	104	0	0	-	-
SOX6	Silent	-	-	-	-	-	-	0	0	0	104	0	0	-	-
C11orf58	Biallelic.bursty	0.0822	0.137	0.1861	1449.12	1105.14	0.65037	12	20	3	68	0.146	0.223	0.81463	R
PLEKHA7	MonoA	-	-	-	-	-	-	1	0	0	103	0.01	0	-	-
PIK3C2A	Biallelic.nonbursty	-	-	-	-	-	-	4	8	0	92	0.038	0.077	-	-
ABCC8	Silent	-	-	-	-	-	-	0	0	0	104	0	0	-	-
USH1C	Silent	-	-	-	-	-	-	0	0	0	104	0	0	-	-
OTOG	Silent	-	-	-	-	-	-	0	0	0	104	0	0	-	-
SERGEF	Biallelic.nonbursty	-	-	-	-	-	-	6	4	0	94	0.058	0.038	-	-
SAAL1	Biallelic.bursty	0.0767	0.0522	0.2908	3728.87	8471.37	0.0954	18	18	3	65	0.202	0.202	0.45035	R
SAA2	Silent	-	-	-	-	-	-	0	0	0	104	0	0	-	-
HPS5	Biallelic.bursty	0.0967	0.2472	-	812.25	250.69	-	13	15	1	75	0.135	0.154	0.35813	R
GTF2H1	Biallelic.bursty	0.1078	0.1253	0.6029	5552.46	4670.43	0.6343	27	25	7	43	0.333	0.314	0.09694	R
LDHA	Biallelic.bursty	0.0264	0.0345	0.60422	1708.11	2841.18	0.51116	6	9	1	88	0.067	0.096	0.66418	C
LDHAL6A	MonoA	-	-	-	-	-	-	1	0	0	103	0.01	0	-	-
UEVLD	Biallelic.bursty	0.0322	0.0546	0.17679	6412.76	6807.72	0.90685	12	19	1	72	0.125	0.192	0.25911	R
SPTY2D1	Biallelic.bursty	0.054	0.0676	0.58081	1155.72	1090.85	0.92372	8	8	4	84	0.115	0.115	0.012	C
TMEM86A	Silent	-	-	-	-	-	-	0	0	0	104	0	0	-	-
IGSF22	Silent	-	-	-	-	-	-	0	0	0	104	0	0	-	-
PTPN5	Silent	-	-	-	-	-	-	0	0	0	104	0	0	-	-
MRGPRX2	Silent	-	-	-	-	-	-	0	0	0	104	0	0	-	-
ZDHHC13	Biallelic.nonbursty	-	-	-	-	-	-	6	3	0	95	0.058	0.029	-	-
NAV2	Biallelic.nonbursty	-	-	-	-	-	-	2	1	1	100	0.029	0.019	-	-
HTATIP2	Silent	-	-	-	-	-	-	0	0	0	104	0	0	-	-
SLC6A5	Silent	-	-	-	-	-	-	0	0	0	104	0	0	-	-
NELL1	Silent	-	-	-	-	-	-	0	0	0	104	0	0	-	-
ANO5	Silent	-	-	-	-	-	-	0	0	0	104	0	0	-	-
SLC17A6	Silent	-	-	-	-	-	-	0	0	0	104	0	0	-	-
FANCF	Biallelic.nonbursty	-	-	-	-	-	-	7	4	0	93	0.067	0.038	-	-
GAS2	Silent	-	-	-	-	-	-	0	0	0	104	0	0	-	-
LUZP2	Silent	-	-	-	-	-	-	0	0	0	104	0	0	-	-
ANO3	Silent	-	-	-	-	-	-	0	0	0	104	0	0	-	-
MUC15	Silent	-	-	-	-	-	-	0	0	0	104	0	0	-	-
SLC5A12	Silent	-	-	-	-	-	-	0	0	0	104	0	0	-	-
FIBIN	Biallelic.nonbursty	-	-	-	-	-	-	3	0	1	100	0.038	0.01	-	-
CCDC34	MonoA	-	-	-	-	-	-	3	0	0	101	0.029	0	-	-
LGR4	Biallelic.bursty	0.0335	0.0114	0.08177	3139.87	8825.65	0.20016	9	6	0	89	0.087	0.058	0.43729	R
METTL15	Biallelic.bursty	0.0685	0.1622	0.05568	2132.24	408.16	0.04269	13	11	4	76	0.163	0.144	0.2425	C
DCDC1	Silent	-	-	-	-	-	-	0	0	0	104	0	0	-	-
IMMP1L	Biallelic.bursty	0.1611	0.1922	0.57616	1811.93	2265.21	0.52248	21	30	9	42	0.294	0.382	0.26924	R
ELP4	MonoA	-	-	-	-	-	-	3	0	0	101	0.029	0	-	-
PAX6	Silent	-	-	-	-	-	-	0	0	0	104	0	0	-	-
RCN1	Biallelic.nonbursty	-	-	-	-	-	-	3	1	0	100	0.029	0.01	-	-
WT1	Silent	-	-	-	-	-	-	0	0	0	104	0	0	-	-
DEPDC7	Biallelic.bursty	0.0451	0.0175	0.0548	6502.16	7928.71	0.7103	16	9	0	79	0.154	0.087	0.18096	R
TCP11L1	Biallelic.bursty	0.0195	0.0315	0.4291	3921.47	1899.19	0.4253	6	6	1	91	0.067	0.067	0.40872	C
CSTF3	Biallelic.bursty	0.0491	0.0719	0.2908	8424.7	3629.51	0.0654	11	12	8	73	0.183	0.192	0.00514	C
HIPK3	Biallelic.bursty	0.052	0.1146	0.09204	5082.36	2762.82	0.22049	15	18	5	66	0.192	0.221	0.72946	C
KIAA1549L	Biallelic.nonbursty	-	-	-	-	-	-	4	2	1	97	0.048	0.029	-	-
C11orf91	Biallelic.bursty	0.2056	0.0818	-	500.35	482.04	-	19	7	3	74	0.214	0.097	0.48294	C
CD59	Biallelic.bursty	1.0527	1.3228	0.39766	4535.49	3926.82	0.74423	5	13	83	2	0.854	0.932	0.2762	C
FBXO3	Biallelic.bursty	0.1294	0.1559	0.5054	1944.4	1520.16	0.52552	21	21	7	54	0.272	0.272	0.76075	R
LMO2	MonoB	-	-	-	-	-	-	0	1	0	103	0	0.01	-	-
NAT10	Biallelic.bursty	0.1129	0.0903	0.47676	3891.48	2587.52	0.40254	23	14	8	59	0.298	0.212	0.44898	C
EHF	Silent	-	-	-	-	-	-	0	0	0	104	0	0	-	-
PDHX	Biallelic.bursty	0.1399	0.1076	0.3557	2466.29	2267.18	0.8256	23	19	8	54	0.298	0.26	0.98124	R
CD44	Biallelic.nonbursty	-	-	-	-	-	-	0	0	104	0	1	1	-	-
SLC1A2	Silent	-	-	-	-	-	-	0	0	0	104	0	0	-	-
TRIM44	Biallelic.bursty	0.0307	0.0451	0.44678	1405.6	2205.86	0.57095	5	9	2	88	0.067	0.106	0.10883	C
LDLRAD3	Biallelic.nonbursty	-	-	-	-	-	-	3	2	0	99	0.029	0.019	-	-
COMMD9	Biallelic.nonbursty	-	-	-	-	-	-	1	1	0	102	0.01	0.01	-	-
LRRC4C	Silent	-	-	-	-	-	-	0	0	0	104	0	0	-	-
ALKBH3	Biallelic.bursty	0.0476	0.0744	0.26896	5214.29	2675.67	0.24532	15	16	3	70	0.173	0.183	0.84658	R
ACCS	Biallelic.nonbursty	-	-	-	-	-	-	2	1	0	101	0.019	0.01	-	-
ALX4	Silent	-	-	-	-	-	-	0	0	0	104	0	0	-	-
CD82	Biallelic.bursty	0.0627	0.0773	0.58629	5158.05	2672.74	0.201	14	15	5	70	0.183	0.192	0.38607	C
TSPAN18	Silent	-	-	-	-	-	-	0	0	0	104	0	0	-	-
TP53I11	Biallelic.nonbursty	-	-	-	-	-	-	2	3	0	99	0.019	0.029	-	-
CHST1	Silent	-	-	-	-	-	-	0	0	0	104	0	0	-	-
SLC35C1	Biallelic.bursty	0.0499	0.0263	0.16417	4326.75	2663.15	0.47589	12	7	1	84	0.125	0.077	0.9993	R
CRY2	Silent	-	-	-	-	-	-	0	0	0	104	0	0	-	-
MAPK8IP1	Biallelic.bursty	0.043	0.0403	0.8847	3026.65	2508.91	0.7358	14	11	2	77	0.154	0.125	0.99896	R
CREB3L1	Biallelic.bursty	0.7649	0.8484	0.63373	548.19	674.46	0.5003	10	10	62	11	0.774	0.774	0.00021	C
DGKZ	Silent	-	-	-	-	-	-	0	0	0	104	0	0	-	-
MDK	Biallelic.bursty	0.3549	0.2886	0.37896	1576	1603.75	0.96058	26	19	28	24	0.557	0.485	0.45297	C
ATG13	MonoA	-	-	-	-	-	-	1	0	0	103	0.01	0	-	-
ARHGAP1	Biallelic.nonbursty	-	-	-	-	-	-	1	4	0	99	0.01	0.038	-	-
LRP4	Biallelic.nonbursty	-	-	-	-	-	-	2	1	0	101	0.019	0.01	-	-
C11orf49	MonoA	-	-	-	-	-	-	1	0	0	103	0.01	0	-	-
ARFGAP2	Biallelic.nonbursty	-	-	-	-	-	-	5	8	0	91	0.048	0.077	-	-
MADD	MonoB	-	-	-	-	-	-	0	1	0	103	0	0.01	-	-
OR4C3	Silent	-	-	-	-	-	-	0	0	0	104	0	0	-	-
OR4C45	Silent	-	-	-	-	-	-	0	0	0	104	0	0	-	-
OR8U1,OR8U8	Silent	-	-	-	-	-	-	0	0	0	104	0	0	-	-
OR9G1,OR9G9	Silent	-	-	-	-	-	-	0	0	0	104	0	0	-	-
OR5AK2	Silent	-	-	-	-	-	-	0	0	0	104	0	0	-	-
LRRC55	Silent	-	-	-	-	-	-	0	0	0	104	0	0	-	-
APLNR	Silent	-	-	-	-	-	-	0	0	0	104	0	0	-	-
SLC43A3	Biallelic.bursty	0.0392	0.0373	0.91668	1669.92	1467.26	0.83947	8	7	2	87	0.096	0.087	0.17973	C
SMTNL1	Silent	-	-	-	-	-	-	0	0	0	104	0	0	-	-
UBE2L6	Biallelic.bursty	0.1545	0.1034	0.22241	2306.37	2647.89	0.72196	21	14	11	58	0.308	0.24	0.10007	C
SERPING1	MonoA	-	-	-	-	-	-	1	0	0	103	0.01	0	-	-
ZDHHC5	Biallelic.bursty	0.1071	0.0432	0.00853	636.56	3653.53	0.01454	9	13	1	81	0.096	0.135	0.73597	R
CTNND1	Biallelic.bursty	0.0624	0.0303	0.1187	4551.88	2322.69	0.3516	16	7	1	80	0.163	0.077	0.75957	R
OR6Q1	Silent	-	-	-	-	-	-	0	0	0	104	0	0	-	-
OR9Q1	Silent	-	-	-	-	-	-	0	0	0	104	0	0	-	-
OR9Q2	Silent	-	-	-	-	-	-	0	0	0	104	0	0	-	-
OR10Q1	Silent	-	-	-	-	-	-	0	0	0	104	0	0	-	-
OR5B17	Silent	-	-	-	-	-	-	0	0	0	104	0	0	-	-
OR5B3	Silent	-	-	-	-	-	-	0	0	0	104	0	0	-	-
OR5B2	Silent	-	-	-	-	-	-	0	0	0	104	0	0	-	-
LPXN	Biallelic.bursty	0.1575	0.038	0.0017	4201.83	7497.33	0.23191	30	11	3	60	0.317	0.135	0.37328	R
GLYAT	Silent	-	-	-	-	-	-	0	0	0	104	0	0	-	-
MPEG1	Silent	-	-	-	-	-	-	0	0	0	104	0	0	-	-
OR5AN1	Silent	-	-	-	-	-	-	0	0	0	104	0	0	-	-
OR4D6	Silent	-	-	-	-	-	-	0	0	0	104	0	0	-	-
PATL1	Biallelic.bursty	0.0143	0.0192	0.64106	6322.3	13467	0.40411	6	9	0	89	0.058	0.087	0.43729	R
MRPL16	MonoB	-	-	-	-	-	-	0	1	0	103	0	0.01	-	-
OOSP2	Silent	-	-	-	-	-	-	0	0	0	104	0	0	-	-
MS4A4A	Silent	-	-	-	-	-	-	0	0	0	104	0	0	-	-
MS4A6E	Silent	-	-	-	-	-	-	0	0	0	104	0	0	-	-
MS4A7	Silent	-	-	-	-	-	-	0	0	0	104	0	0	-	-
MS4A14	Silent	-	-	-	-	-	-	0	0	0	104	0	0	-	-
MS4A15	Silent	-	-	-	-	-	-	0	0	0	104	0	0	-	-
CCDC86	Biallelic.bursty	0.1564	0.1562	0.99724	1652.78	1110.59	0.34466	18	15	9	62	0.26	0.231	0.1415	C
PTGDR2	Silent	-	-	-	-	-	-	0	0	0	104	0	0	-	-
ZP1	Silent	-	-	-	-	-	-	0	0	0	104	0	0	-	-
PRPF19	Biallelic.nonbursty	-	-	-	-	-	-	4	3	0	97	0.038	0.029	-	-
TMEM109	Biallelic.bursty	0.1318	0.1553	0.6178	770.12	310.83	0.14574	15	7	4	78	0.183	0.106	0.10057	C
TMEM132A	Silent	-	-	-	-	-	-	0	0	0	104	0	0	-	-
CD6	Silent	-	-	-	-	-	-	0	0	0	104	0	0	-	-
CD5	Silent	-	-	-	-	-	-	0	0	0	104	0	0	-	-
VPS37C	Biallelic.nonbursty	-	-	-	-	-	-	5	9	0	90	0.048	0.087	-	-
PGA5	Silent	-	-	-	-	-	-	0	0	0	104	0	0	-	-
DAK	Biallelic.nonbursty	-	-	-	-	-	-	1	1	0	102	0.01	0.01	-	-
TMEM216	Biallelic.bursty	0.0982	0.1067	0.79106	3571.42	5081.46	0.36407	17	23	9	54	0.252	0.311	0.65121	C
SDHAF2	Biallelic.bursty	0.4074	0.5658	0.1038	1398.42	627.04	0.02104	26	17	31	23	0.588	0.495	0.24909	C
PPP1R32	Silent	-	-	-	-	-	-	0	0	0	104	0	0	-	-
SYT7	MonoA	-	-	-	-	-	-	1	0	0	103	0.01	0	-	-
BEST1	MonoA	-	-	-	-	-	-	1	0	0	103	0.01	0	-	-
ASRGL1	Silent	-	-	-	-	-	-	0	0	0	104	0	0	-	-
AHNAK	Biallelic.bursty	0.1194	0.2773	-	470.93	146.82	-	11	9	2	82	0.125	0.106	0.54668	C
EEF1G	Biallelic.nonbursty	-	-	-	-	-	-	1	0	103	0	1	0.99	-	-
EML3	Silent	-	-	-	-	-	-	0	0	0	104	0	0	-	-
ROM1	Biallelic.nonbursty	-	-	-	-	-	-	2	1	0	101	0.019	0.01	-	-
B3GAT3	Silent	-	-	-	-	-	-	0	0	0	104	0	0	-	-
C11orf98,LBHD1	Biallelic.nonbursty	-	-	-	-	-	-	2	9	86	2	0.889	0.96	-	-
METTL12	Biallelic.nonbursty	-	-	-	-	-	-	3	7	0	94	0.029	0.067	-	-
UQCC3	Biallelic.nonbursty	-	-	-	-	-	-	6	5	0	93	0.058	0.048	-	-
ZBTB3	Biallelic.nonbursty	-	-	-	-	-	-	2	2	0	100	0.019	0.019	-	-
SLC22A8	Silent	-	-	-	-	-	-	0	0	0	104	0	0	-	-
SLC22A24	Silent	-	-	-	-	-	-	0	0	0	104	0	0	-	-
SLC22A10	Silent	-	-	-	-	-	-	0	0	0	104	0	0	-	-
ATL3	Biallelic.bursty	0.4751	0.2044	0.0002	6630.66	2296.9	0.0291	47	10	29	18	0.731	0.375	0.81941	C
RTN3	Biallelic.nonbursty	-	-	-	-	-	-	3	1	0	100	0.029	0.01	-	-
C11orf95	Biallelic.nonbursty	-	-	-	-	-	-	4	2	0	98	0.038	0.019	-	-
C11orf84	Biallelic.nonbursty	-	-	-	-	-	-	2	3	0	99	0.019	0.029	-	-
CDC42BPG	Silent	-	-	-	-	-	-	0	0	0	104	0	0	-	-
EHD1	Biallelic.bursty	0.0187	0.0976	0.11542	4091.92	276.43	0.30682	7	7	0	90	0.067	0.067	0.46172	R
SNX15	Biallelic.nonbursty	-	-	-	-	-	-	1	2	0	101	0.01	0.019	-	-
SAC3D1	MonoA	-	-	-	-	-	-	1	0	0	103	0.01	0	-	-
NAALADL1	Silent	-	-	-	-	-	-	0	0	0	104	0	0	-	-
CDCA5	Biallelic.bursty	0.0617	0.0557	0.7981	4927.62	4752.85	0.9301	12	11	8	73	0.192	0.183	0.00514	C
TM7SF2	Biallelic.nonbursty	-	-	-	-	-	-	1	1	0	102	0.01	0.01	-	-
CAPN1	Biallelic.nonbursty	-	-	-	-	-	-	13	5	0	86	0.125	0.048	-	-
SLC22A20	Silent	-	-	-	-	-	-	0	0	0	104	0	0	-	-
PCNXL3	Silent	-	-	-	-	-	-	0	0	0	104	0	0	-	-
AP5B1	Biallelic.nonbursty	-	-	-	-	-	-	1	1	0	102	0.01	0.01	-	-
OVOL1	Silent	-	-	-	-	-	-	0	0	0	104	0	0	-	-
CCDC85B	Biallelic.nonbursty	-	-	-	-	-	-	3	6	2	93	0.048	0.077	-	-
SART1	MonoA	-	-	-	-	-	-	3	0	0	101	0.029	0	-	-
EIF1AD	Biallelic.bursty	0.0436	0.0211	0.17604	1763.87	2051.74	0.79336	10	5	1	88	0.106	0.058	0.61693	C
BANF1	Biallelic.bursty	0.0657	0.1172	0.0706	3584.37	3217.32	0.7663	13	23	8	60	0.202	0.298	0.35267	C
KLC2	MonoB	-	-	-	-	-	-	0	2	0	102	0	0.019	-	-
TMEM151A	Silent	-	-	-	-	-	-	0	0	0	104	0	0	-	-
BBS1	Biallelic.nonbursty	-	-	-	-	-	-	2	5	0	97	0.019	0.048	-	-
RHOD	Biallelic.nonbursty	-	-	-	-	-	-	5	7	0	92	0.048	0.067	-	-
CARNS1	Silent	-	-	-	-	-	-	0	0	0	104	0	0	-	-
RPS6KB2	Biallelic.bursty	0.0347	0.0329	0.92328	1180.25	1727.28	0.57832	6	6	2	90	0.077	0.077	0.05579	C
CORO1B	Biallelic.nonbursty	-	-	-	-	-	-	1	4	0	99	0.01	0.038	-	-
CABP4	Silent	-	-	-	-	-	-	0	0	0	104	0	0	-	-
CABP2	Silent	-	-	-	-	-	-	0	0	0	104	0	0	-	-
TCIRG1	Biallelic.bursty	0.0502	0.0212	0.19444	2086.61	4715.35	0.36333	11	9	0	84	0.106	0.087	0.28032	R
SUV420H1	MonoB	-	-	-	-	-	-	0	13	0	90	0	0.126	-	-
C11orf24	Biallelic.bursty	0.1207	0.2082	0.07812	2502.07	915.79	0.05921	21	21	6	55	0.262	0.262	0.58298	R
MRPL21	Biallelic.bursty	0.6527	0.6145	0.80703	3122.24	2651.17	0.63459	19	16	64	2	0.822	0.792	0.26419	R
IGHMBP2	MonoA	-	-	-	-	-	-	3	0	0	101	0.029	0	-	-
MRGPRF	MonoB	-	-	-	-	-	-	0	2	0	101	0	0.019	-	-
TPCN2	Biallelic.nonbursty	-	-	-	-	-	-	1	1	0	102	0.01	0.01	-	-
CCND1	Biallelic.bursty	0.1576	0.2293	0.17984	5808.14	5058.06	0.68514	16	24	24	38	0.392	0.471	0.03545	C
ORAOV1	Silent	-	-	-	-	-	-	0	0	0	104	0	0	-	-
FGF3	Silent	-	-	-	-	-	-	0	0	0	104	0	0	-	-
ANO1	Silent	-	-	-	-	-	-	0	0	0	104	0	0	-	-
FADD	Biallelic.bursty	0.4096	-0.0135	-	278.5	-2538.24	-	25	5	1	73	0.25	0.058	0.62726	R
PPFIA1	Biallelic.bursty	0.0266	0.0393	0.4807	5905.3	3890.6	0.347	11	14	0	79	0.106	0.135	0.16661	R
CTTN	Biallelic.nonbursty	-	-	-	-	-	-	0	0	104	0	1	1	-	-
SHANK2	Biallelic.nonbursty	-	-	-	-	-	-	5	3	0	96	0.048	0.029	-	-
ANAPC15	Biallelic.nonbursty	-	-	-	-	-	-	2	4	1	97	0.029	0.048	-	-
FOLR3	Silent	-	-	-	-	-	-	0	0	0	104	0	0	-	-
PDE2A	Silent	-	-	-	-	-	-	0	0	0	104	0	0	-	-
ARAP1	Biallelic.nonbursty	-	-	-	-	-	-	2	2	0	100	0.019	0.019	-	-
STARD10	Silent	-	-	-	-	-	-	0	0	0	104	0	0	-	-
P2RY2	Silent	-	-	-	-	-	-	0	0	0	104	0	0	-	-
MRPL48	Biallelic.bursty	0.203	0.3508	0.0383	5390.92	3489.32	0.1226	17	28	32	24	0.485	0.594	0.24114	C
DNAJB13	Silent	-	-	-	-	-	-	0	0	0	104	0	0	-	-
C2CD3	Biallelic.nonbursty	-	-	-	-	-	-	5	6	0	93	0.048	0.058	-	-
PGM2L1	Biallelic.bursty	0.0265	0.0406	0.39728	3848.38	2518.83	0.43939	6	11	1	86	0.067	0.115	0.81376	C
KCNE3	Silent	-	-	-	-	-	-	0	0	0	104	0	0	-	-
POLD3	Biallelic.bursty	0.0426	0.0492	0.77244	4744.72	3999.25	0.70463	10	12	4	78	0.135	0.154	0.14148	C
CHRDL2	Silent	-	-	-	-	-	-	0	0	0	104	0	0	-	-
NEU3	MonoA	-	-	-	-	-	-	1	0	0	103	0.01	0	-	-
GDPD5	Silent	-	-	-	-	-	-	0	0	0	104	0	0	-	-
MAP6	Silent	-	-	-	-	-	-	0	0	0	104	0	0	-	-
UVRAG	Biallelic.nonbursty	-	-	-	-	-	-	5	4	0	95	0.048	0.038	-	-
LOC100506127	Silent	-	-	-	-	-	-	0	0	0	104	0	0	-	-
C11orf30	Biallelic.nonbursty	-	-	-	-	-	-	0	2	1	100	0.01	0.029	-	-
LRRC32	Biallelic.nonbursty	-	-	-	-	-	-	1	3	0	100	0.01	0.029	-	-
ACER3	Biallelic.bursty	0.0481	0.0528	0.8228	2932.4	3828.83	0.66147	9	14	4	77	0.125	0.173	0.17023	C
MYO7A	Silent	-	-	-	-	-	-	0	0	0	104	0	0	-	-
GDPD4	Silent	-	-	-	-	-	-	0	0	0	104	0	0	-	-
KCTD14,NDUFC2-KCTD14	Biallelic.nonbursty	-	-	-	-	-	-	3	4	0	97	0.029	0.038	-	-
TENM4	Biallelic.nonbursty	-	-	-	-	-	-	4	2	1	97	0.048	0.029	-	-
FAM181B	Silent	-	-	-	-	-	-	0	0	0	104	0	0	-	-
PRCP	Biallelic.bursty	0.3284	0.3489	0.7932	2182.22	2762.94	0.4743	11	26	41	17	0.547	0.705	0.05046	C
DDIAS	Biallelic.bursty	0.0306	0.0231	0.58386	4733.21	6851.85	0.55636	9	9	1	85	0.096	0.096	0.96535	C
RAB30	Biallelic.nonbursty	-	-	-	-	-	-	3	7	0	94	0.029	0.067	-	-
ANKRD42	Biallelic.bursty	0.0283	0.0292	0.94998	3001.32	2708.68	0.87566	9	7	0	88	0.087	0.067	0.39899	R
CCDC90B	Biallelic.nonbursty	-	-	-	-	-	-	2	1	0	101	0.019	0.01	-	-
DLG2	Silent	-	-	-	-	-	-	0	0	0	104	0	0	-	-
CCDC89	MonoA	-	-	-	-	-	-	1	0	0	103	0.01	0	-	-
SYTL2	Biallelic.nonbursty	-	-	-	-	-	-	3	5	0	96	0.029	0.048	-	-
CCDC83	Silent	-	-	-	-	-	-	0	0	0	104	0	0	-	-
EED	Biallelic.bursty	0.0999	0.1401	0.3141	8256.06	5826.9	0.3781	18	23	11	51	0.282	0.33	0.50614	C
CCDC81	Biallelic.nonbursty	-	-	-	-	-	-	5	1	0	98	0.048	0.01	-	-
ME3	MonoA	-	-	-	-	-	-	1	0	0	103	0.01	0	-	-
FZD4	MonoA	-	-	-	-	-	-	1	0	0	103	0.01	0	-	-
RAB38	Biallelic.bursty	0.0139	0.0125	0.86867	6664.26	9809.9	0.63338	8	7	0	89	0.077	0.067	0.42895	R
CTSC	Silent	-	-	-	-	-	-	0	0	0	104	0	0	-	-
NAALAD2	Silent	-	-	-	-	-	-	0	0	0	104	0	0	-	-
CHORDC1	Biallelic.bursty	0.6073	0.7659	0.33803	1712.16	1039.18	0.11442	17	23	52	9	0.683	0.743	0.70918	C
FAT3	MonoB	-	-	-	-	-	-	0	1	0	103	0	0.01	-	-
MTNR1B	Silent	-	-	-	-	-	-	0	0	0	104	0	0	-	-
SLC36A4	Biallelic.nonbursty	-	-	-	-	-	-	3	2	1	98	0.038	0.029	-	-
SMCO4	Biallelic.bursty	0.0296	0.0231	0.69856	2848.72	2046.24	0.61155	9	6	0	89	0.087	0.058	0.43729	R
CEP295	Biallelic.bursty	0.0129	0.0147	0.83645	6599.73	6119.59	0.92509	8	7	0	89	0.077	0.067	0.42895	R
C11orf54	Biallelic.bursty	0.0501	0.1037	-	843.1	414.84	-	8	10	0	86	0.077	0.096	0.33699	R
MED17	Biallelic.bursty	0.0268	0.0331	0.66327	4073.69	4404.58	0.90809	6	10	2	86	0.077	0.115	0.21478	C
HEPHL1	MonoA	-	-	-	-	-	-	1	0	0	103	0.01	0	-	-
PANX1	Biallelic.bursty	0.1011	0.0949	0.85539	924.58	1253.47	0.62633	8	11	3	81	0.107	0.136	0.16123	C
GPR83	Silent	-	-	-	-	-	-	0	0	0	104	0	0	-	-
MRE11A	Biallelic.nonbursty	-	-	-	-	-	-	1	2	0	101	0.01	0.019	-	-
C11orf97	Silent	-	-	-	-	-	-	0	0	0	104	0	0	-	-
PIWIL4	Silent	-	-	-	-	-	-	0	0	0	104	0	0	-	-
AMOTL1	Biallelic.bursty	0.0857	0.0717	0.65731	1733.77	2606.47	0.52544	12	12	6	72	0.176	0.176	0.05442	C
KDM4D	Silent	-	-	-	-	-	-	0	0	0	104	0	0	-	-
KDM4E	Silent	-	-	-	-	-	-	0	0	0	104	0	0	-	-
ENDOD1	Biallelic.nonbursty	-	-	-	-	-	-	4	7	1	92	0.048	0.077	-	-
SESN3	MonoB	-	-	-	-	-	-	0	1	0	103	0	0.01	-	-
MTMR2	Biallelic.nonbursty	-	-	-	-	-	-	5	2	0	97	0.048	0.019	-	-
MAML2	Biallelic.bursty	0.0225	0.0282	0.66913	5007.41	2457.92	0.38529	8	8	1	87	0.087	0.087	0.78395	C
CNTN5	MonoA	-	-	-	-	-	-	1	0	0	103	0.01	0	-	-
ARHGAP42	Silent	-	-	-	-	-	-	0	0	0	103	0	0	-	-
TMEM133	Biallelic.nonbursty	-	-	-	-	-	-	2	3	1	98	0.029	0.038	-	-
PGR	Silent	-	-	-	-	-	-	0	0	0	104	0	0	-	-
KIAA1377	MonoA	-	-	-	-	-	-	1	0	0	103	0.01	0	-	-
BIRC3	Biallelic.nonbursty	-	-	-	-	-	-	2	3	0	99	0.019	0.029	-	-
MMP7	Silent	-	-	-	-	-	-	0	0	0	104	0	0	-	-
MMP27	Silent	-	-	-	-	-	-	0	0	0	104	0	0	-	-
MMP3	Biallelic.nonbursty	-	-	-	-	-	-	1	2	0	101	0.01	0.019	-	-
DCUN1D5	Biallelic.nonbursty	-	-	-	-	-	-	1	1	0	102	0.01	0.01	-	-
DYNC2H1	Biallelic.nonbursty	-	-	-	-	-	-	3	1	0	100	0.029	0.01	-	-
PDGFD	Silent	-	-	-	-	-	-	0	0	0	104	0	0	-	-
DDI1	Silent	-	-	-	-	-	-	0	0	0	104	0	0	-	-
CASP5	MonoB	-	-	-	-	-	-	0	6	0	98	0	0.058	-	-
CASP1	Biallelic.nonbursty	-	-	-	-	-	-	3	1	0	100	0.029	0.01	-	-
GRIA4	Silent	-	-	-	-	-	-	0	0	0	104	0	0	-	-
MSANTD4	Biallelic.bursty	0.0498	0.0684	0.43932	5790.91	5153.33	0.81191	15	19	2	68	0.163	0.202	0.34406	R
KBTBD3	Silent	-	-	-	-	-	-	0	0	0	104	0	0	-	-
GUCY1A2	Silent	-	-	-	-	-	-	0	0	0	103	0	0	-	-
CWF19L2	Biallelic.nonbursty	-	-	-	-	-	-	5	4	0	94	0.049	0.039	-	-
ELMOD1	MonoA	-	-	-	-	-	-	1	0	0	103	0.01	0	-	-
SLC35F2	Silent	-	-	-	-	-	-	0	0	0	104	0	0	-	-
CUL5	Biallelic.bursty	0.2001	0.1441	0.45437	2797.75	4448.84	0.34455	20	26	13	45	0.317	0.375	0.78563	C
NPAT	Biallelic.bursty	0.0198	0.0241	0.73459	8767.29	3540.12	0.16337	10	7	0	87	0.096	0.067	0.37164	R
ATM	Biallelic.nonbursty	-	-	-	-	-	-	3	6	0	95	0.029	0.058	-	-
KDELC2	Biallelic.bursty	0.0982	0.042	0.06095	4310.64	7764.11	0.127	18	12	7	67	0.24	0.183	0.14857	C
EXPH5	Silent	-	-	-	-	-	-	0	0	0	104	0	0	-	-
C11orf87	Silent	-	-	-	-	-	-	0	0	0	104	0	0	-	-
ZC3H12C	Biallelic.nonbursty	-	-	-	-	-	-	5	3	1	95	0.058	0.038	-	-
RDX	MonoB	-	-	-	-	-	-	0	1	0	103	0	0.01	-	-
ARHGAP20	MonoA	-	-	-	-	-	-	2	0	0	102	0.019	0	-	-
C11orf53	Silent	-	-	-	-	-	-	0	0	0	104	0	0	-	-
COLCA1	Silent	-	-	-	-	-	-	0	0	0	104	0	0	-	-
COLCA2	Silent	-	-	-	-	-	-	0	0	0	104	0	0	-	-
LAYN	Biallelic.bursty	0.1069	0.0839	0.41144	2471.77	3971.45	0.24282	11	14	12	65	0.225	0.255	0.00085	C
SIK2	Biallelic.nonbursty	-	-	-	-	-	-	5	3	0	96	0.048	0.029	-	-
FDXACB1	Biallelic.nonbursty	-	-	-	-	-	-	5	3	0	96	0.048	0.029	-	-
HSPB2	Silent	-	-	-	-	-	-	0	0	0	104	0	0	-	-
IL18	MonoB	-	-	-	-	-	-	0	1	0	103	0	0.01	-	-
TEX12	Silent	-	-	-	-	-	-	0	0	0	104	0	0	-	-
NCAM1	MonoA	-	-	-	-	-	-	2	0	0	102	0.019	0	-	-
ANKK1	Silent	-	-	-	-	-	-	0	0	0	104	0	0	-	-
HTR3A	Silent	-	-	-	-	-	-	0	0	0	104	0	0	-	-
NNMT	Biallelic.nonbursty	-	-	-	-	-	-	6	4	1	93	0.067	0.048	-	-
RBM7	Biallelic.nonbursty	-	-	-	-	-	-	5	6	0	93	0.048	0.058	-	-
NXPE1	Silent	-	-	-	-	-	-	0	0	0	104	0	0	-	-
NXPE4	Silent	-	-	-	-	-	-	0	0	0	104	0	0	-	-
NXPE2	Silent	-	-	-	-	-	-	0	0	0	104	0	0	-	-
CADM1	Biallelic.bursty	0.1127	0.1593	0.3646	4522.94	3607.24	0.5891	17	18	13	55	0.291	0.301	0.06044	C
BUD13	Biallelic.nonbursty	-	-	-	-	-	-	4	6	0	94	0.038	0.058	-	-
APOA5	Silent	-	-	-	-	-	-	0	0	0	104	0	0	-	-
APOA4	Silent	-	-	-	-	-	-	0	0	0	104	0	0	-	-
BACE1	Biallelic.bursty	0.9567	0.2581	-	619.6	1215.24	-	44	5	33	15	0.794	0.392	0.1449	C
CEP164	Biallelic.bursty	0.1473	0.2408	0.11399	1127.28	474.14	0.1931	16	14	8	66	0.231	0.212	0.09581	C
DSCAML1	Silent	-	-	-	-	-	-	0	0	0	104	0	0	-	-
FXYD2,FXYD6-FXYD2	Silent	-	-	-	-	-	-	0	0	0	104	0	0	-	-
FXYD6	Silent	-	-	-	-	-	-	0	0	0	104	0	0	-	-
TMPRSS13	Silent	-	-	-	-	-	-	0	0	0	104	0	0	-	-
TMPRSS4	Silent	-	-	-	-	-	-	0	0	0	104	0	0	-	-
SCN4B	Silent	-	-	-	-	-	-	0	0	0	104	0	0	-	-
SCN2B	Silent	-	-	-	-	-	-	0	0	0	104	0	0	-	-
AMICA1	Silent	-	-	-	-	-	-	0	0	0	104	0	0	-	-
MPZL3	Silent	-	-	-	-	-	-	0	0	0	104	0	0	-	-
MPZL2	Silent	-	-	-	-	-	-	0	0	0	104	0	0	-	-
KMT2A	Biallelic.nonbursty	-	-	-	-	-	-	6	4	1	93	0.067	0.048	-	-
PHLDB1	MonoB	-	-	-	-	-	-	0	1	0	103	0	0.01	-	-
DDX6	Biallelic.bursty	0.1089	0.1627	0.21267	1664.41	1292.15	0.53162	13	18	10	63	0.221	0.269	0.04251	C
UPK2	MonoA	-	-	-	-	-	-	1	0	0	103	0.01	0	-	-
CCDC84	Biallelic.bursty	0.0939	0.0855	0.78436	2737.05	1352.63	0.12579	18	12	5	69	0.221	0.163	0.42794	C
RPS25	Biallelic.nonbursty	-	-	-	-	-	-	0	0	104	0	1	1	-	-
TRAPPC4	Biallelic.bursty	0.7238	1.0176	0.19285	4147.96	3061.11	0.42763	5	12	82	3	0.853	0.922	0.05784	C
SLC37A4	Biallelic.bursty	0.0137	0.0153	0.87894	6824.77	6953.42	0.98428	6	7	1	90	0.067	0.077	0.49778	C
HYOU1	Biallelic.bursty	0.2221	0.1302	-	1673.14	3128.06	-	28	28	5	42	0.32	0.32	0.01168	R
DPAGT1	Biallelic.bursty	0.3221	0.306	0.85537	2368.36	2282.32	0.89083	23	19	33	21	0.583	0.542	0.26789	C
C2CD2L	Silent	-	-	-	-	-	-	0	0	0	104	0	0	-	-
ABCG4	Silent	-	-	-	-	-	-	0	0	0	104	0	0	-	-
NLRX1	Silent	-	-	-	-	-	-	0	0	0	104	0	0	-	-
CCDC153	Silent	-	-	-	-	-	-	0	0	0	104	0	0	-	-
CBL	Biallelic.nonbursty	-	-	-	-	-	-	5	5	0	94	0.048	0.048	-	-
MCAM	Biallelic.nonbursty	-	-	-	-	-	-	18	2	0	84	0.173	0.019	-	-
MFRP	Silent	-	-	-	-	-	-	0	0	0	104	0	0	-	-
USP2	Silent	-	-	-	-	-	-	0	0	0	104	0	0	-	-
POU2F3	Silent	-	-	-	-	-	-	0	0	0	104	0	0	-	-
ARHGEF12	Biallelic.nonbursty	-	-	-	-	-	-	2	11	0	91	0.019	0.106	-	-
GRIK4	Silent	-	-	-	-	-	-	0	0	0	104	0	0	-	-
TBCEL	Biallelic.nonbursty	-	-	-	-	-	-	3	1	0	100	0.029	0.01	-	-
TECTA	Silent	-	-	-	-	-	-	0	0	0	104	0	0	-	-
SC5D	Biallelic.bursty	0.0276	0.0391	0.5788	4043.94	4709.2	0.7345	7	9	3	84	0.097	0.117	0.057	C
SORL1	Silent	-	-	-	-	-	-	0	0	0	103	0	0	-	-
UBASH3B	Biallelic.bursty	0.0817	0.1023	0.55148	2746.57	1251.07	0.2317	13	13	5	71	0.176	0.176	0.21394	C
CRTAM	Silent	-	-	-	-	-	-	0	0	0	104	0	0	-	-
C11orf63	MonoB	-	-	-	-	-	-	0	2	0	102	0	0.019	-	-
HSPA8	Biallelic.nonbursty	-	-	-	-	-	-	1	1	101	0	0.99	0.99	-	-
CLMP	Biallelic.bursty	0.1348	0.086	0.1486	5161.35	4552.93	0.7546	27	21	8	48	0.337	0.279	0.41553	R
GRAMD1B	Silent	-	-	-	-	-	-	0	0	0	104	0	0	-	-
SCN3B	Silent	-	-	-	-	-	-	0	0	0	104	0	0	-	-
ZNF202	Biallelic.nonbursty	-	-	-	-	-	-	1	2	0	101	0.01	0.019	-	-
OR6T1	Silent	-	-	-	-	-	-	0	0	0	104	0	0	-	-
VWA5A	Silent	-	-	-	-	-	-	0	0	0	104	0	0	-	-
OR8G1	Silent	-	-	-	-	-	-	0	0	0	104	0	0	-	-
OR8G5	Silent	-	-	-	-	-	-	0	0	0	104	0	0	-	-
OR8D1	Silent	-	-	-	-	-	-	0	0	0	104	0	0	-	-
OR8D2	Silent	-	-	-	-	-	-	0	0	0	104	0	0	-	-
OR8B4	Silent	-	-	-	-	-	-	0	0	0	104	0	0	-	-
OR8A1	Silent	-	-	-	-	-	-	0	0	0	104	0	0	-	-
ESAM	Silent	-	-	-	-	-	-	0	0	0	104	0	0	-	-
HEPN1	Silent	-	-	-	-	-	-	0	0	0	104	0	0	-	-
HEPACAM	Silent	-	-	-	-	-	-	0	0	0	104	0	0	-	-
CCDC15	MonoA	-	-	-	-	-	-	1	0	0	103	0.01	0	-	-
SLC37A2	Silent	-	-	-	-	-	-	0	0	0	104	0	0	-	-
TMEM218	MonoB	-	-	-	-	-	-	0	1	0	103	0	0.01	-	-
PKNOX2	MonoB	-	-	-	-	-	-	0	1	0	103	0	0.01	-	-
EI24	Biallelic.bursty	0.1236	0.1515	0.43765	6278.8	3371.32	0.1241	24	24	15	40	0.379	0.379	0.92225	C
CHEK1	MonoB	-	-	-	-	-	-	0	2	0	102	0	0.019	-	-
PATE1	Silent	-	-	-	-	-	-	0	0	0	104	0	0	-	-
PATE2	Silent	-	-	-	-	-	-	0	0	0	104	0	0	-	-
PATE3	Silent	-	-	-	-	-	-	0	0	0	104	0	0	-	-
PATE4	Silent	-	-	-	-	-	-	0	0	0	104	0	0	-	-
HYLS1	Biallelic.bursty	0.0806	0.1638	0.03673	4727.57	1896.02	0.02312	16	19	11	57	0.262	0.291	0.12202	C
PUS3	Biallelic.bursty	0.0189	0.0109	0.39934	5016.48	5387.81	0.92298	7	6	0	91	0.067	0.058	0.49786	R
DDX25	Silent	-	-	-	-	-	-	0	0	0	104	0	0	-	-
CDON	MonoB	-	-	-	-	-	-	0	1	0	103	0	0.01	-	-
RPUSD4	Biallelic.nonbursty	-	-	-	-	-	-	2	4	0	98	0.019	0.038	-	-
SRPR	Biallelic.bursty	0.2947	0.1837	0.09729	4150.91	3848.8	0.83495	29	14	25	35	0.524	0.379	0.064	C
FOXRED1	Biallelic.bursty	0.0962	0.0996	0.91145	3126.18	5239.09	0.27657	17	21	8	58	0.24	0.279	0.59854	C
TIRAP	Biallelic.nonbursty	-	-	-	-	-	-	1	2	0	101	0.01	0.019	-	-
DCPS	Biallelic.bursty	0.0503	0.0514	0.95671	6857.85	6054.03	0.82371	19	20	1	64	0.192	0.202	0.05966	R
ST3GAL4	MonoB	-	-	-	-	-	-	0	2	0	101	0	0.019	-	-
KIRREL3	Silent	-	-	-	-	-	-	0	0	0	104	0	0	-	-
ETS1	Biallelic.nonbursty	-	-	-	-	-	-	6	1	3	94	0.087	0.038	-	-
KCNJ1	Silent	-	-	-	-	-	-	0	0	0	104	0	0	-	-
C11orf45	MonoA	-	-	-	-	-	-	1	0	0	103	0.01	0	-	-
KCNJ5	Silent	-	-	-	-	-	-	0	0	0	104	0	0	-	-
TP53AIP1	Silent	-	-	-	-	-	-	0	0	0	104	0	0	-	-
ARHGAP32	MonoA	-	-	-	-	-	-	1	0	0	103	0.01	0	-	-
BARX2	Silent	-	-	-	-	-	-	0	0	0	104	0	0	-	-
TMEM45B	Silent	-	-	-	-	-	-	0	0	0	104	0	0	-	-
NFRKB	Biallelic.bursty	0.0643	0.0396	0.26178	3033.54	2898.98	0.93816	13	10	2	79	0.144	0.115	0.81404	C
ST14	Silent	-	-	-	-	-	-	0	0	0	104	0	0	-	-
ZBTB44	Biallelic.nonbursty	-	-	-	-	-	-	1	1	0	102	0.01	0.01	-	-
ADAMTS8	Silent	-	-	-	-	-	-	0	0	0	104	0	0	-	-
ADAMTS15	Silent	-	-	-	-	-	-	0	0	0	104	0	0	-	-
SNX19	Biallelic.nonbursty	-	-	-	-	-	-	2	6	0	96	0.019	0.058	-	-
NTM	Biallelic.bursty	0.1781	0.22	0.4753	9421.63	9951.34	0.8398	15	27	29	33	0.423	0.538	0.03458	C
OPCML	Silent	-	-	-	-	-	-	0	0	0	104	0	0	-	-
JAM3	Biallelic.bursty	0.1636	0.2081	0.40434	3780.77	2308.09	0.15482	25	23	15	40	0.388	0.369	0.91899	C
NCAPD3	Biallelic.bursty	0.0359	0.039	0.8657	5141.13	8329.35	0.3543	8	10	5	81	0.125	0.144	0.00837	C
GLB1L3	Silent	-	-	-	-	-	-	0	0	0	104	0	0	-	-
GLB1L2	Silent	-	-	-	-	-	-	0	0	0	104	0	0	-	-
B3GAT1	Silent	-	-	-	-	-	-	0	0	0	104	0	0	-	-
IQSEC3	Silent	-	-	-	-	-	-	0	0	0	104	0	0	-	-
SLC6A12	Silent	-	-	-	-	-	-	0	0	0	104	0	0	-	-
SLC6A13	Silent	-	-	-	-	-	-	0	0	0	104	0	0	-	-
KDM5A	Biallelic.nonbursty	-	-	-	-	-	-	1	1	1	101	0.019	0.019	-	-
B4GALNT3	Silent	-	-	-	-	-	-	0	0	0	104	0	0	-	-
WNK1	Biallelic.bursty	0.1312	0.1611	0.4672	4549.45	1584.44	0.0175	31	19	7	46	0.369	0.252	0.22298	R
RAD52	Biallelic.nonbursty	-	-	-	-	-	-	3	1	0	100	0.029	0.01	-	-
ERC1	Silent	-	-	-	-	-	-	0	0	0	104	0	0	-	-
FBXL14	MonoB	-	-	-	-	-	-	0	1	0	103	0	0.01	-	-
WNT5B	Biallelic.bursty	0.058	0.0344	0.22785	5259.48	6331.13	0.72014	16	14	1	73	0.163	0.144	0.27326	R
ADIPOR2	Biallelic.bursty	0.039	0.0465	0.70089	8097.49	5249.68	0.50796	14	15	2	73	0.154	0.163	0.65114	R
CACNA2D4	Silent	-	-	-	-	-	-	0	0	0	104	0	0	-	-
LRTM2	Silent	-	-	-	-	-	-	0	0	0	104	0	0	-	-
CACNA1C	Silent	-	-	-	-	-	-	0	0	0	104	0	0	-	-
NRIP2	Silent	-	-	-	-	-	-	0	0	0	104	0	0	-	-
FOXM1	Biallelic.bursty	0.1027	0.1257	0.52952	3096.36	1860.74	0.28435	21	17	6	59	0.262	0.223	0.98744	R
TSPAN9	MonoA	-	-	-	-	-	-	2	0	0	102	0.019	0	-	-
CRACR2A	Silent	-	-	-	-	-	-	0	0	0	104	0	0	-	-
PARP11	Biallelic.nonbursty	-	-	-	-	-	-	2	6	1	95	0.029	0.067	-	-
CCND2	MonoA	-	-	-	-	-	-	3	0	0	101	0.029	0	-	-
C12orf5	MonoA	-	-	-	-	-	-	4	0	0	100	0.038	0	-	-
FGF23	Silent	-	-	-	-	-	-	0	0	0	104	0	0	-	-
FGF6	Silent	-	-	-	-	-	-	0	0	0	104	0	0	-	-
DYRK4	Silent	-	-	-	-	-	-	0	0	0	104	0	0	-	-
AKAP3	Silent	-	-	-	-	-	-	0	0	0	104	0	0	-	-
GALNT8	Silent	-	-	-	-	-	-	0	0	0	104	0	0	-	-
KCNA1	Silent	-	-	-	-	-	-	0	0	0	104	0	0	-	-
KCNA5	Silent	-	-	-	-	-	-	0	0	0	104	0	0	-	-
NTF3	Biallelic.bursty	0.0401	0.1028	0.01543	3288.32	2398.78	0.55245	8	18	3	75	0.106	0.202	0.53604	C
ANO2	Silent	-	-	-	-	-	-	0	0	0	104	0	0	-	-
VWF	Silent	-	-	-	-	-	-	0	0	0	104	0	0	-	-
CD27	Silent	-	-	-	-	-	-	0	0	0	104	0	0	-	-
TAPBPL	Biallelic.nonbursty	-	-	-	-	-	-	2	1	0	101	0.019	0.01	-	-
VAMP1	MonoB	-	-	-	-	-	-	0	2	0	102	0	0.019	-	-
MRPL51	Biallelic.nonbursty	-	-	-	-	-	-	0	0	104	0	1	1	-	-
NCAPD2	Biallelic.nonbursty	-	-	-	-	-	-	3	9	1	91	0.038	0.096	-	-
GAPDH	Biallelic.nonbursty	-	-	-	-	-	-	0	0	104	0	1	1	-	-
CHD4	Biallelic.nonbursty	-	-	-	-	-	-	5	3	0	96	0.048	0.029	-	-
LPAR5	Silent	-	-	-	-	-	-	0	0	0	104	0	0	-	-
ZNF384	Biallelic.bursty	0.6677	0.2	-	166.3	435.41	-	19	10	10	64	0.282	0.194	0.01551	C
COPS7A	Biallelic.bursty	0.0715	0.1604	0.0098	7302.03	2785.51	0.0095	13	19	14	56	0.265	0.324	0.01154	C
LAG3	Silent	-	-	-	-	-	-	0	0	0	104	0	0	-	-
GPR162	Silent	-	-	-	-	-	-	0	0	0	104	0	0	-	-
P3H3	Biallelic.bursty	0.2946	0.2085	0.16613	1165.18	2133.38	0.12925	18	21	20	41	0.38	0.41	0.0641	C
ATN1	Biallelic.nonbursty	-	-	-	-	-	-	1	1	0	102	0.01	0.01	-	-
C12orf57	Biallelic.bursty	0.0781	0.0281	0.01966	1002.48	4661.63	0.05437	10	8	0	85	0.097	0.078	0.33429	R
PTPN6	Silent	-	-	-	-	-	-	0	0	0	104	0	0	-	-
C1RL	Biallelic.nonbursty	-	-	-	-	-	-	8	5	0	91	0.077	0.048	-	-
RBP5	Silent	-	-	-	-	-	-	0	0	0	104	0	0	-	-
PEX5	Biallelic.nonbursty	-	-	-	-	-	-	1	4	0	99	0.01	0.038	-	-
CD163	Silent	-	-	-	-	-	-	0	0	0	104	0	0	-	-
GDF3	Silent	-	-	-	-	-	-	0	0	0	104	0	0	-	-
NANOGNB	Silent	-	-	-	-	-	-	0	0	0	104	0	0	-	-
SLC2A14	Silent	-	-	-	-	-	-	0	0	0	104	0	0	-	-
FOXJ2	Biallelic.nonbursty	-	-	-	-	-	-	3	6	0	95	0.029	0.058	-	-
CLEC4E	Silent	-	-	-	-	-	-	0	0	0	104	0	0	-	-
AICDA	Silent	-	-	-	-	-	-	0	0	0	104	0	0	-	-
MFAP5	Biallelic.nonbursty	-	-	-	-	-	-	0	7	1	96	0.01	0.077	-	-
A2ML1	Silent	-	-	-	-	-	-	0	0	0	104	0	0	-	-
PHC1	Biallelic.nonbursty	-	-	-	-	-	-	5	4	1	94	0.058	0.048	-	-
KLRG1	Biallelic.nonbursty	-	-	-	-	-	-	1	2	0	101	0.01	0.019	-	-
A2M	Silent	-	-	-	-	-	-	0	0	0	104	0	0	-	-
PZP	Silent	-	-	-	-	-	-	0	0	0	104	0	0	-	-
KLRB1	Silent	-	-	-	-	-	-	0	0	0	104	0	0	-	-
CLEC2D	Silent	-	-	-	-	-	-	0	0	0	104	0	0	-	-
CD69	Silent	-	-	-	-	-	-	0	0	0	104	0	0	-	-
KLRF2	Silent	-	-	-	-	-	-	0	0	0	104	0	0	-	-
CLEC2A	Silent	-	-	-	-	-	-	0	0	0	104	0	0	-	-
CLEC9A	Silent	-	-	-	-	-	-	0	0	0	104	0	0	-	-
CLEC1A	Silent	-	-	-	-	-	-	0	0	0	104	0	0	-	-
CLEC7A	Silent	-	-	-	-	-	-	0	0	0	104	0	0	-	-
OLR1	MonoB	-	-	-	-	-	-	0	2	0	102	0	0.019	-	-
GABARAPL1	MonoB	-	-	-	-	-	-	0	3	0	101	0	0.029	-	-
KLRC3	Silent	-	-	-	-	-	-	0	0	0	104	0	0	-	-
KLRC1	Silent	-	-	-	-	-	-	0	0	0	104	0	0	-	-
MAGOHB	MonoA	-	-	-	-	-	-	1	0	0	103	0.01	0	-	-
STYK1	Silent	-	-	-	-	-	-	0	0	0	104	0	0	-	-
YBX3	Biallelic.bursty	1.4085	1.8327	-	838.56	386.47	-	9	8	81	3	0.891	0.881	0.09463	C
TAS2R7	Silent	-	-	-	-	-	-	0	0	0	104	0	0	-	-
TAS2R8	Silent	-	-	-	-	-	-	0	0	0	104	0	0	-	-
TAS2R9	Silent	-	-	-	-	-	-	0	0	0	104	0	0	-	-
PRR4	Biallelic.bursty	0.0345	0.0203	0.36199	2019.79	1749.58	0.8626	8	5	1	90	0.087	0.058	0.47199	C
TAS2R13	Silent	-	-	-	-	-	-	0	0	0	104	0	0	-	-
TAS2R14	MonoB	-	-	-	-	-	-	0	1	0	103	0	0.01	-	-
TAS2R50	Silent	-	-	-	-	-	-	0	0	0	104	0	0	-	-
TAS2R20	MonoA	-	-	-	-	-	-	1	0	0	103	0.01	0	-	-
SMIM10L1	Biallelic.nonbursty	-	-	-	-	-	-	1	2	0	101	0.01	0.019	-	-
TAS2R42	Silent	-	-	-	-	-	-	0	0	0	104	0	0	-	-
ETV6	Biallelic.nonbursty	-	-	-	-	-	-	3	5	0	96	0.029	0.048	-	-
BCL2L14	Silent	-	-	-	-	-	-	0	0	0	104	0	0	-	-
LRP6	Biallelic.bursty	0.0205	0.0522	0.06481	5741	2706.12	0.08351	9	14	2	79	0.106	0.154	0.78574	C
LOH12CR1	Biallelic.nonbursty	-	-	-	-	-	-	4	3	0	97	0.038	0.029	-	-
DUSP16	Silent	-	-	-	-	-	-	0	0	0	104	0	0	-	-
CREBL2	Biallelic.bursty	0.036	0.0294	0.7178	3181.5	3110.19	0.9492	12	12	0	80	0.115	0.115	0.18351	R
APOLD1	Biallelic.nonbursty	-	-	-	-	-	-	1	1	0	102	0.01	0.01	-	-
GPRC5A	Biallelic.bursty	0.3595	0.2867	0.3758	3241.42	3266.6	0.9793	29	19	35	20	0.621	0.524	0.55626	C
HEBP1	Biallelic.bursty	0.1003	0.1561	0.19082	2320.84	3085.09	0.47715	10	22	11	58	0.208	0.327	0.03049	C
EMP1	Biallelic.bursty	0.2276	0.1798	0.36365	1779.8	2972.49	0.17546	23	28	12	40	0.34	0.388	0.49677	R
GRIN2B	Silent	-	-	-	-	-	-	0	0	0	104	0	0	-	-
H2AFJ	Silent	-	-	-	-	-	-	0	0	0	104	0	0	-	-
WBP11	Biallelic.bursty	0.8541	1.095	-	1077.87	605.51	-	19	8	65	6	0.857	0.745	0.10772	C
SMCO3	Silent	-	-	-	-	-	-	0	0	0	104	0	0	-	-
C12orf60	Biallelic.nonbursty	-	-	-	-	-	-	4	7	0	93	0.038	0.067	-	-
ART4	Silent	-	-	-	-	-	-	0	0	0	104	0	0	-	-
MGP	MonoB	-	-	-	-	-	-	0	1	0	103	0	0.01	-	-
ARHGDIB	Biallelic.bursty	0.0396	0.116	0.0158	7596.33	4628.19	0.17363	8	22	11	62	0.184	0.32	0.00749	C
RERG	Silent	-	-	-	-	-	-	0	0	0	104	0	0	-	-
SLC15A5	Silent	-	-	-	-	-	-	0	0	0	104	0	0	-	-
MGST1	Biallelic.bursty	0.5117	0.714	0.1925	7861.89	4091.02	0.0448	17	19	62	5	0.767	0.786	0.94274	R
PIK3C2G	Silent	-	-	-	-	-	-	0	0	0	104	0	0	-	-
PLEKHA5	Biallelic.nonbursty	-	-	-	-	-	-	1	1	0	102	0.01	0.01	-	-
AEBP2	Biallelic.nonbursty	-	-	-	-	-	-	6	3	1	94	0.067	0.038	-	-
PDE3A	Silent	-	-	-	-	-	-	0	0	0	104	0	0	-	-
SLCO1B3	Silent	-	-	-	-	-	-	0	0	0	104	0	0	-	-
SLCO1B7	Silent	-	-	-	-	-	-	0	0	0	104	0	0	-	-
SLCO1B1	Silent	-	-	-	-	-	-	0	0	0	104	0	0	-	-
SLCO1A2	Silent	-	-	-	-	-	-	0	0	0	104	0	0	-	-
IAPP	Silent	-	-	-	-	-	-	0	0	0	104	0	0	-	-
PYROXD1	Biallelic.bursty	0.0248	0.0325	0.66343	1554.13	1618.7	0.93417	7	7	1	89	0.077	0.077	0.59521	C
RECQL	Biallelic.bursty	0.5098	0.3714	0.16552	1408.2	2071.06	0.19902	18	18	42	21	0.606	0.606	0.01766	C
GOLT1B	Biallelic.bursty	0.0838	0.1096	0.43576	1668	1288.3	0.55664	15	15	4	70	0.183	0.183	0.72837	C
GYS2	Silent	-	-	-	-	-	-	0	0	0	104	0	0	-	-
CMAS	Biallelic.bursty	0.6313	1.2209	-	239.08	120.78	-	17	18	20	45	0.37	0.38	0.01125	C
ST8SIA1	Silent	-	-	-	-	-	-	0	0	0	104	0	0	-	-
ETNK1	MonoB	-	-	-	-	-	-	0	2	0	102	0	0.019	-	-
BCAT1	Biallelic.bursty	0.1749	0.1325	0.3245	3646.16	3363.46	0.8144	28	19	13	44	0.394	0.308	0.8672	C
C12orf77	Silent	-	-	-	-	-	-	0	0	0	104	0	0	-	-
LRMP	Silent	-	-	-	-	-	-	0	0	0	104	0	0	-	-
CASC1	Silent	-	-	-	-	-	-	0	0	0	104	0	0	-	-
LMNTD1	MonoA	-	-	-	-	-	-	1	0	0	103	0.01	0	-	-
RASSF8	Biallelic.bursty	0.0346	0.0192	0.2614	3595.98	4147.69	0.8298	10	7	2	85	0.115	0.087	0.2938	C
SSPN	Biallelic.bursty	0.0208	0.0381	0.21892	6371.25	4096.63	0.43664	7	12	1	83	0.078	0.126	0.99136	R
ITPR2	Biallelic.bursty	0.0452	0.0734	0.2451	4693.62	6572.9	0.4844	11	23	3	67	0.135	0.25	0.74007	R
ASUN	Biallelic.bursty	0.0897	0.1106	0.54015	2545.6	4441.25	0.16862	10	24	11	58	0.204	0.34	0.04602	C
MED21	Biallelic.bursty	0.0643	0.1153	0.15245	2329.68	1002.16	0.11535	13	12	4	75	0.163	0.154	0.30872	C
STK38L	Biallelic.bursty	0.0412	0.0125	0.04691	4223.78	8771.31	0.21374	12	5	2	85	0.135	0.067	0.22516	C
PPFIBP1	Biallelic.nonbursty	-	-	-	-	-	-	4	6	0	94	0.038	0.058	-	-
REP15	Biallelic.nonbursty	-	-	-	-	-	-	1	2	0	101	0.01	0.019	-	-
MRPS35	Biallelic.bursty	0.186	0.2758	0.1211	3545.29	1656.56	0.0198	19	23	26	36	0.433	0.471	0.05711	C
MANSC4	MonoB	-	-	-	-	-	-	0	1	0	103	0	0.01	-	-
KLHL42	Biallelic.bursty	0.0597	0.0614	0.9447	5031.98	3861.27	0.5164	16	18	3	67	0.183	0.202	0.59699	R
PTHLH	Biallelic.bursty	0.0462	0.0627	0.5022	512.56	458.32	0.83844	5	5	1	92	0.058	0.058	0.24303	C
CCDC91	Biallelic.bursty	0.1363	0.1213	0.74826	401.43	862.28	0.2217	9	17	4	74	0.125	0.202	0.3099	C
OVCH1	Silent	-	-	-	-	-	-	0	0	0	104	0	0	-	-
TMTC1	MonoB	-	-	-	-	-	-	0	4	0	100	0	0.038	-	-
IPO8	Biallelic.bursty	0.0955	0.071	0.40812	3568.49	4194.02	0.68701	19	14	8	63	0.26	0.212	0.21006	C
CAPRIN2	Biallelic.bursty	0.0458	0.0306	0.30443	4397.43	4626.33	0.93243	11	10	1	82	0.115	0.106	0.78802	R
TSPAN11	Silent	-	-	-	-	-	-	0	0	0	104	0	0	-	-
DENND5B	Biallelic.nonbursty	-	-	-	-	-	-	3	3	1	97	0.038	0.038	-	-
METTL20	Biallelic.nonbursty	-	-	-	-	-	-	3	2	0	99	0.029	0.019	-	-
AMN1	Biallelic.bursty	0.0904	0.0559	0.21668	2090.18	1529.01	0.59357	19	9	3	73	0.212	0.115	0.72874	C
KIAA1551	Biallelic.bursty	0.0449	0.0365	0.66213	4900.16	1723.6	0.22404	14	7	1	82	0.144	0.077	0.87195	R
FGD4	Biallelic.nonbursty	-	-	-	-	-	-	4	4	1	95	0.048	0.048	-	-
PKP2	MonoB	-	-	-	-	-	-	0	1	0	103	0	0.01	-	-
CPNE8	MonoB	-	-	-	-	-	-	0	3	0	101	0	0.029	-	-
KIF21A	Biallelic.bursty	0.0263	0.0229	0.78599	1855.98	4616.69	0.2927	6	8	1	89	0.067	0.087	0.58307	C
C12orf40	Silent	-	-	-	-	-	-	0	0	0	104	0	0	-	-
LRRK2	Biallelic.nonbursty	-	-	-	-	-	-	1	1	0	102	0.01	0.01	-	-
MUC19	Silent	-	-	-	-	-	-	0	0	0	104	0	0	-	-
CNTN1	Silent	-	-	-	-	-	-	0	0	0	104	0	0	-	-
PDZRN4	Silent	-	-	-	-	-	-	0	0	0	104	0	0	-	-
GXYLT1	Biallelic.nonbursty	-	-	-	-	-	-	3	6	1	94	0.038	0.067	-	-
YAF2	Silent	-	-	-	-	-	-	0	0	0	104	0	0	-	-
ZCRB1	MonoB	-	-	-	-	-	-	0	1	0	103	0	0.01	-	-
PPHLN1	Biallelic.bursty	0.0468	0.028	0.43749	566.51	2116.83	0.24025	7	8	0	89	0.067	0.077	0.42895	R
PRICKLE1	Biallelic.nonbursty	-	-	-	-	-	-	2	1	0	101	0.019	0.01	-	-
ADAMTS20	Silent	-	-	-	-	-	-	0	0	0	104	0	0	-	-
IRAK4	Biallelic.nonbursty	-	-	-	-	-	-	6	3	0	95	0.058	0.029	-	-
TWF1	Biallelic.bursty	0.2632	0.5302	0.0075	4779.2	2735.11	0.0873	12	31	39	19	0.505	0.693	0.11491	C
ARID2	Biallelic.bursty	0.5339	0.5223	0.93809	8194.55	10537.9	0.486	19	21	56	8	0.721	0.74	0.8142	C
SCAF11	Biallelic.bursty	0.1036	0.0991	0.89091	589.77	1353.55	0.10178	7	18	4	75	0.106	0.212	0.19133	C
SLC38A1	Biallelic.nonbursty	-	-	-	-	-	-	7	2	2	91	0.088	0.039	-	-
AMIGO2	Biallelic.bursty	0.1537	0.1531	0.993	5032.27	3365.51	0.23374	25	17	18	42	0.422	0.343	0.17049	C
RAPGEF3	Silent	-	-	-	-	-	-	0	0	0	104	0	0	-	-
SLC48A1	MonoA	-	-	-	-	-	-	1	0	0	103	0.01	0	-	-
HDAC7	Biallelic.bursty	0.0312	0.0687	0.09973	3200.12	2410.63	0.66744	5	13	4	82	0.087	0.163	0.01704	C
VDR	Silent	-	-	-	-	-	-	0	0	0	104	0	0	-	-
TMEM106C	Biallelic.bursty	0.1684	0.3348	0.0382	10546.8	7156.01	0.2497	13	26	38	23	0.51	0.64	0.0255	C
COL2A1	Silent	-	-	-	-	-	-	0	0	0	104	0	0	-	-
SENP1	Biallelic.nonbursty	-	-	-	-	-	-	11	5	0	88	0.106	0.048	-	-
PFKM	Biallelic.bursty	0.0915	0.1049	0.67777	5706.05	2798.99	0.11911	21	23	5	55	0.25	0.269	0.30725	R
ASB8	Biallelic.bursty	0.0921	0.0923	0.99646	2114.35	1436.48	0.50748	18	16	4	66	0.212	0.192	0.8882	R
CCDC184	Biallelic.nonbursty	-	-	-	-	-	-	2	1	0	101	0.019	0.01	-	-
ZNF641	Biallelic.nonbursty	-	-	-	-	-	-	3	3	0	98	0.029	0.029	-	-
ANP32D	Silent	-	-	-	-	-	-	0	0	0	104	0	0	-	-
OR8S1	Silent	-	-	-	-	-	-	0	0	0	104	0	0	-	-
KANSL2	Biallelic.bursty	0.0635	0.077	0.6061	5356.22	4752.98	0.7929	17	15	6	66	0.221	0.202	0.42491	C
CCNT1	MonoB	-	-	-	-	-	-	0	2	0	102	0	0.019	-	-
CACNB3	Biallelic.nonbursty	-	-	-	-	-	-	1	2	0	101	0.01	0.019	-	-
CCDC65	Silent	-	-	-	-	-	-	0	0	0	104	0	0	-	-
FKBP11	Biallelic.bursty	0.6126	0.6159	0.98056	1230.16	752.5	0.17441	25	17	44	16	0.676	0.598	0.23773	C
ARF3	Biallelic.bursty	0.0933	0.0551	0.15044	1796.39	5641.83	0.07542	13	12	6	72	0.184	0.175	0.0731	C
WNT10B	Silent	-	-	-	-	-	-	0	0	0	104	0	0	-	-
DHH	Silent	-	-	-	-	-	-	0	0	0	104	0	0	-	-
LMBR1L	MonoA	-	-	-	-	-	-	2	0	0	102	0.019	0	-	-
TUBA1A	Silent	-	-	-	-	-	-	0	0	0	104	0	0	-	-
DNAJC22	MonoA	-	-	-	-	-	-	1	0	0	103	0.01	0	-	-
KCNH3	Silent	-	-	-	-	-	-	0	0	0	104	0	0	-	-
NCKAP5L	MonoB	-	-	-	-	-	-	0	2	0	102	0	0.019	-	-
FAIM2	Silent	-	-	-	-	-	-	0	0	0	104	0	0	-	-
ASIC1	Silent	-	-	-	-	-	-	0	0	0	104	0	0	-	-
COX14	MonoA	-	-	-	-	-	-	4	0	0	100	0.038	0	-	-
CERS5	MonoB	-	-	-	-	-	-	0	1	0	103	0	0.01	-	-
LIMA1	Biallelic.bursty	0.4077	0.8624	-	5241.39	2326.49	-	13	24	56	10	0.67	0.777	0.22573	C
FAM186A	Silent	-	-	-	-	-	-	0	0	0	104	0	0	-	-
DIP2B	MonoA	-	-	-	-	-	-	5	0	0	99	0.048	0	-	-
ATF1	Biallelic.bursty	0.0946	0.0677	0.35263	1317.9	1609.41	0.68603	15	11	4	74	0.183	0.144	0.36301	C
TMPRSS12	Silent	-	-	-	-	-	-	0	0	0	104	0	0	-	-
HIGD1C	Silent	-	-	-	-	-	-	0	0	0	104	0	0	-	-
SLC11A2	Biallelic.bursty	0.0391	0.0431	0.83468	3830.03	5355.53	0.51735	11	15	0	77	0.107	0.146	0.14735	R
LETMD1	Biallelic.bursty	0.014	0.0197	0.58458	11093.2	7075.85	0.60798	5	8	2	89	0.067	0.096	0.07805	C
[truncated: 7,017 more rows]
